# Supplementary material for: Drug-tolerant persister cells reallocate carbon sources to fuel antioxidant metabolism for survival
Source: bioRxiv. 2026 Jan 6:2026.01.05.697775. Preprint. [Version 1] doi: 10.64898/2026.01.05.697775 (PMC12803179; doi:10.64898/2026.01.05.697775)
Supplement: Supplement 2 [file media-2.xls]

## Sheet: Supplementary Table 1
ReactionID	ReactionName	ReactionFormula
COAtl	CoA transport in lysosome via diffusion	coa_c <=> coa_l
EX_5adtststerone_e	5alpha-Dihydrotestosterone exchange	5adtststerone_e <=>
EX_5adtststerones_e	5alpha-Dihydrotestosterone sulfate exchange	5adtststerones_e <=>
EX_5fthf_e	5-Formyltetrahydrofolate exchange	5fthf_e <=>
EX_5mthf_e	5-Methyltetrahydrofolate exchange	5mthf_e <=>
EX_5thf_e	Pentaglutamyl folate (THF) exchange	5thf_e <=>
EX_6dhf_e	Haxglutamyl folate (DHF) exchange	6dhf_e <=>
10FTHF7GLUtl	7-glutamyl-10FTHF transport, lysosomal	10fthf7glu_c -> 10fthf7glu_l
10FTHFtm	10-Formyltetrahydrofolate mitochondrial transport via diffusion	10fthf_c <=> 10fthf_m
24_25DHVITD2t	24,25-Dihydroxyvitamin D2 transport from cytoplasm	2425dhvitd2_c -> 2425dhvitd2_e
24_25DHVITD3t	24,25-Dihydroxyvitamin D3 transport from cytoplasm	2425dhvitd3_c -> 2425dhvitd3_e
2AMADPTm	L-2-aminoadipate shuttle (cytosol/mitochondria)	L2aadp_c + akg_m -> L2aadp_m + akg_c
2OXOADOXm	2-Oxoadipate:lipoamde 2-oxidoreductase(decarboxylating and acceptor-succinylating) (mitochondria)	nad_m + 2oxoadp_m + coa_m -> nadh_m + co2_m + glutcoa_m
2OXOADPTm	2-oxoadipate shuttle (cytosol/mitochondria)	akg_m + 2oxoadp_c <=> akg_c + 2oxoadp_m
34DHPHEt	3,4-Dihydroxy-L-phenylalanine transport	34dhphe_e <=> 34dhphe_c
34DHXMANDACOX	3,4-Dihydroxymandelaldehyde:NAD+ oxidoreductase	h2o_c + nad_c + 34dhmald_c -> 2 h_c + nadh_c + 34dhoxmand_c
3AIBtm	3-amino-isobutyrate transport, mitochondrial	3aib_m -> 3aib_c
3MOBt2im	3-methyl-2-oxobutanoate mitochondrial transport via proton symport	h_c + 3mob_c -> h_m + 3mob_m
3MOPt2im	3-Methyl-2-oxopentanoate mitochondrial transport via proton symport	h_c + 3mop_c -> h_m + 3mop_m
3MOXTYROX	3-Methoxytyramine:oxygen oxidoreductase (deaminating)	h2o_c + o2_c + 3moxtyr_c -> h2o2_c + nh4_c + 3mox4hpac_c
42A12BOOX	4-(2-Aminoethyl)-1,2-benzenediol:oxygen oxidoreductase(deaminating)(flavin-containing)	h2o_c + o2_c + dopa_c -> h2o2_c + nh4_c + 34dhpac_c
4HOXPACDOX_NADP	4HOXPACDOX LPAREN NADP RPAREN	h2o_c + nadp_c + 4hoxpacd_c <=> 2 h_c + nadph_c + 4hphac_c
4MOPt2im	4-methyl-2-oxopentanoate mitochondrial transport via proton symport	h_c + 4mop_c -> h_m + 4mop_m
4MPTNLte	4-methylpentanal transport	4mptnl_c <=> 4mptnl_e
4NPHSULT	4-Nitrophenol Sulfotransferase	paps_c + 4nph_c -> h_c + pap_c + 4nphsf_c
5ADTSTSTERONESULT	5alpha-Dihydrotestosterone sulfotransferase	paps_c + 5adtststerone_c -> h_c + pap_c + 5adtststerones_c
5ADTSTSTERONEte	5 alpha dihydrotesterone transport	5adtststerone_e <=> 5adtststerone_c
5FTHFt2_1	5-Formyltetrahydrofolate Transport via Anion Exchange	h2o_c + 5fthf_e <=> h2o_e + 5fthf_c
5HOXINOXDA	5-Hydroxytryptamine:oxygen oxidoreductase(deaminating)(flavin-containing)	h2o_c + o2_c + srtn_c -> h2o2_c + nh4_c + 5hoxindact_c
5THFtl	5-glutamyl-THF transport, lysosomal	5thf_c -> 5thf_l
5THFtm	5-glutamyl-THF transport,m mitochondrial	5thf_m -> 5thf_c
7DHCHSTEROLtr	Cholesterol precursor intracellular transport	7dhchsterol_r <=> 7dhchsterol_c
7DHFtm	7-glutamyl-DHF transport,m mitochondrial	7dhf_m -> 7dhf_c
ABTArm	4-aminobutyrate transaminase, reversible (mitochondrial)	akg_m + 4abut_m <=> glu__L_m + sucsal_m
ABTt	L arabinitol transport via passive diffusion	abt_e <=> abt_c
ACACT10m	Acetyl-CoA C-acyltransferase	coa_m + 2maacoa_m <=> accoa_m + ppcoa_m
ACACT5p	Acetyl CoA C acyltransferase decanoyl CoA peroxisomal	coa_x + 3oddcoa_x -> accoa_x + dcacoa_x
ACACT8p	Acetyl CoA acyltransferase hexadecanoyl CoA peroxisomal	coa_x + 3ohodcoa_x -> accoa_x + pmtcoa_x
ACACT9p	Acetyl CoA acyltransferase tetracosanoyl CoA peroxisomal	coa_x + 3ohxccoa_x -> ttccoa_x + accoa_x
ACALDtx	Acetaldehyde transport via diffusion, glyoxysome	acald_x <=> acald_c
ACCOALm	Acetate-CoA ligase (AMP-forming)	coa_m + atp_m + ppa_m -> amp_m + ppi_m + ppcoa_m
ACCOAtr	Acetyl-coa transport	accoa_c <=> accoa_r
ACETONEt2	Acetone transport via proton symport	h_e + acetone_e <=> h_c + acetone_c
ACGAGBSIDEtl	Acgagbside hs intracellular transport	acgagbside_hs_c <=> acgagbside_hs_l
ACGALFUCGALACGALFUCGALACGLCGAL14ACGLCGALGLUSIDEte	Blood group intracellular transport	acgalfucgalacgalfucgalacglcgal14acglcgalgluside_hs_e <=> acgalfucgalacgalfucgalacglcgal14acglcgalgluside_hs_c
ACGALtlg	N-acetyl-galactosamine intracellular transport	acgal_g <=> acgal_c
ACGAMK	N-acetylglucosamine kinase	atp_c + acgam_c -> h_c + adp_c + acgam6p_c
ACGAMPM	Phosphoacetylglucosamine mutase	acgam6p_c <=> acgam1p_c
ACNAMlt	N-acetylneuraminate transport into lysososme	h_c + acnam_c <=> h_l + acnam_l
ACNGALACGLCGAL14ACGLCGALGLUSIDEte	Blood group intracellular transport	acngalacglcgal14acglcgalgluside_hs_e <=> acngalacglcgal14acglcgalgluside_hs_c
ACOAD10m	2-methylacyl-coa dehydrogenase, trans-2-Methylbut-2-enoyl-CoA forming	2mbcoa_m + fad_m -> 2mb2coa_m + fadh2_m
ACOAD8m	Isovaleryl-coa dehydrogenase	fad_m + ivcoa_m -> fadh2_m + 3mb2coa_m
ACOAD9m	2-methylacyl-coa dehydrogenase, 2-Methylprop-2-enoyl-CoA forming	fad_m + ibcoa_m -> fadh2_m + 2mp2coa_m
ACOAO7p	Acyl CoA oxidase hexadecanoyl CoA peroxisomal	pmtcoa_x + o2_x -> h2o2_x + hdd2coa_x
ACONTm	Aconitate hydratase	cit_m <=> icit_m
ACP1_FMN	Acid phosphatase (FMN)	h2o_c + fmn_c -> pi_c + ribflv_c
ACS2	Acetyl-CoA synthase (propionate)	atp_c + coa_c + ppa_c -> amp_c + ppi_c + ppcoa_c
ACt2r	Acetate reversible transport via proton symport	h_e + ac_e <=> h_c + ac_c
ADEt	Adenine transport via diffusion	ade_e <=> ade_c
ADK3m	Adentylate kinase GTP	amp_m + gtp_m <=> adp_m + gdp_m
ADNt4	Adenosine transport (Na/Adn cotransport)	na1_e + adn_e -> na1_c + adn_c
ADNtl	Adenosine facilated transport from lysosome	adn_l <=> adn_c
ADNtm	Equilibrative nucleoside transporter, mitochondrial	adn_c <=> adn_m
ADPRIBt	ADPribose transport	adprib_e -> adprib_c
ADRNCOAtx	Fatty acid intracellular transport	adrncoa_c <=> adrncoa_x
ADRNCRNt	Transport into the mitochondria (carnitine)	adrncrn_c <=> adrncrn_m
ADSL2r	Adenylosuccinate lyase	25aics_c -> fum_c + aicar_c
AGMTm	Agmatinase (m)	h2o_m + agm_m -> ptrc_m + urea_m
AHANDROSTANGLCte	Glucuronidated compound transport	h2o_c + atp_c + ahandrostanglc_c -> h_c + adp_c + pi_c + ahandrostanglc_e
AIRCr	Phosphoribosylaminoimidazole carboxylase	co2_c + air_c <=> h_c + 5aizc_c
AKGMALtm	Dicarboxylate/tricarboxylate carrier (mal:akg), mitochondrial	akg_m + mal__L_c <=> akg_c + mal__L_m
AKGt4_3	AKG transport via sodium symport	3 na1_e + akg_e <=> akg_c + 3 na1_c
ALAGLYexR	L-alanine/glycine reversible exchange	ala__L_e + gly_c <=> ala__L_c + gly_e
ALASERNaEx	L-alanine/L-serine Na-dependent exchange (Ala-L in)	na1_e + ala__L_e + ser__L_c -> na1_c + ala__L_c + ser__L_e
ALASm	5 aminolevulinate synthase	h_m + succoa_m + gly_m -> coa_m + co2_m + 5aop_m
ALATHRNaEx	L-alanine/L-threonine Na-dependent exchange (Ala-L in)	na1_e + ala__L_e + thr__L_c -> na1_c + ala__L_c + thr__L_e
ALCD21_D	Alcohol dehydrogenase (D-1,2-propanediol)	nad_c + 12ppd__R_c -> h_c + nadh_c + lald__D_c
ALCD22_D	Alcohol dehydrogenase (D-lactaldehyde)	nad_c + lald__D_c -> h_c + nadh_c + mthgxl_c
ALCD2y	Alcohol dehydrogenase (ethanol, NADP)	nadp_c + etoh_c -> h_c + nadph_c + acald_c
ALDD20xm	Aldehyde dehydrogenase indole 3 acetaldehyde NAD mitochondrial	h2o_m + nad_m + id3acald_m -> 2 h_m + nadh_m + ind3ac_m
ALDD2y	Aldehyde dehydrogenase (acetaldehyde, NADP)	h2o_c + nadp_c + acald_c -> 2 h_c + nadph_c + ac_c
ALDSTRNte	Aldosterone transport	aldstrn_c <=> aldstrn_e
ALR2	Aldose reductase (methylglyoxal)	h_c + nadph_c + mthgxl_c -> nadp_c + acetol_c
ALR3	Aldose reductase (acetol)	h_c + nadph_c + acetol_c -> nadp_c + 12ppd__S_c
AMACR2p	Alpha-methylacyl-CoA racemase (reductase)	0.5 o2_x + dhcholestancoa_x -> dhcholoylcoa_x + h2o_x
AMETt2m	S-Adenosyl-L-methionine reversible transport, mitochondrial	amet_c + ahcys_m <=> ahcys_c + amet_m
AMPDA	Adenosine monophosphate deaminase	h2o_c + h_c + amp_c -> nh4_c + imp_c
AMY2e	Alpha-amylase, extracellular (glygn2 -> glygn4)	8 h2o_e + glygn2_e -> 8 glc__D_e + glygn4_e
ANDRSTRNGLCte	Glucuronidated compound transport	h2o_c + atp_c + andrstrnglc_c -> h_c + adp_c + pi_c + andrstrnglc_e
ANDRSTRNtr	Androsterone intracellular transport	andrstrn_r <=> andrstrn_c
ARAB_Lt	L arabinoase extracellular transport	arab__L_e <=> arab__L_c
ARABR	Arabinose reductase	h_c + nadph_c + arab__L_c -> nadp_c + abt_c
ARACHDCOAtx	Fatty acid intracellular transport	arachdcoa_c <=> arachdcoa_x
ARACHDt2	Fatty acid transport via diffusion	arachd_e <=> arachd_c
ARACHt	Fatty acid transport via diffusion	arach_e <=> arach_c
ARGLYSex	Arginine/Lysine exchanger (Arg in)	arg__L_e + lys__L_c -> lys__L_e + arg__L_c
ARGSS	Argininosuccinate synthase	atp_c + asp__L_c + citr__L_c -> h_c + amp_c + ppi_c + argsuc_c
ARGt4	L-arginine transport in via sodium symport	na1_e + arg__L_e -> na1_c + arg__L_c
ASCBt	L-ascorbate transport via facilitated diffusion	ascb__L_e <=> ascb__L_c
ASNCYSNaEx	L-cysteine/L-asparagine Na-dependent exchange (Asn-L in)	na1_e + asn__L_e + cys__L_c -> na1_c + asn__L_c + cys__L_e
ASNGLNNaEx	L-glutamine/L-asparagine Na-dependent exchange (Asn-L in)	na1_e + asn__L_e + gln__L_c -> na1_c + asn__L_c + gln__L_e
ASNNm	L-asparaginase (mitochondrial)	h2o_m + asn__L_m -> asp__L_m + nh4_m
ASNS1	Asparagine synthase (glutamine-hydrolysing)	h2o_c + atp_c + asp__L_c + gln__L_c -> h_c + glu__L_c + amp_c + ppi_c + asn__L_c
ASNt4	L-asparagine transport in via sodium symport	na1_e + asn__L_e -> na1_c + asn__L_c
ASPGLUm	Aspartate-glutamate mitochondrial shuttle	h_c + glu__L_c + asp__L_m -> h_m + glu__L_m + asp__L_c
ASPt6	L-aspartate transport via Na, H symport and K antiport	h_e + 3 na1_e + k_c + asp__L_e -> h_c + 3 na1_c + asp__L_c + k_e
ASPTAm	Aspartate transaminase	akg_m + asp__L_m <=> glu__L_m + oaa_m
ATP1ter	ADP/ATP transporter, endoplasmic reticulum	atp_c + adp_r <=> adp_c + atp_r
BILGLCURte	Bilirubin monoglucuronide transport MDR	h2o_c + atp_c + bilglcur_c -> h_c + adp_c + pi_c + bilglcur_e
BILIRED	Nad(p)h biliverdin reductase	h_c + nadph_c + biliverd_c -> nadp_c + bilirub_c
EX_6htststerone_e	6 beta hydroxy testosterone exchange	6htststerone_e <=>
ATPasel_1	V-Type ATPase, H+ Transporting, Lysosomal	h2o_c + atp_c -> adp_c + pi_c + h_l
ATPtx	ATP transporter, peroxisomal	atp_c <=> atp_x
BACCL	Biotin acetyl CoA carboxylase ligase	h_c + atp_c + btn_c -> ppi_c + btamp_c
BDHm	3-Hydroxybutanoate:NAD+ oxidoreductase, mitochondria	nad_m + bhb_m <=> h_m + nadh_m + acac_m
BHBtm	(R)-3-Hydroxybutanoate mitochondrial transport via H+ symport	h_c + bhb_c <=> h_m + bhb_m
BILDGLCURt	Bilirubin beta-diglucuronide transport via bicarbonate countertransport	hco3_c + bildglcur_e <=> hco3_e + bildglcur_c
BTNt2m	Biotin reversible transport via proton symport, mitochondria	h_c + btn_c <=> h_m + btn_m
BTNt3i_1	Biotin Transport via Sodium Symport	h2o_c + atp_c + na1_e + btn_e -> h_c + adp_c + pi_c + na1_c + btn_c
BZtr	Benzene transporter, endoplasmic reticulum	bz_c <=> bz_r
C160CPT1	Carnitine O-palmitoyltransferase	crn_c + pmtcoa_c <=> coa_c + pmtcrn_c
C160CPT2	C160 transport into the mitochondria	coa_m + pmtcrn_m <=> crn_m + pmtcoa_m
C160CRNt	C160 transport into the mitochondria	pmtcrn_c <=> pmtcrn_m
C161CPT1	Carnitine O-palmitoyltransferase	crn_c + hdcoa_c <=> coa_c + hdcecrn_c
C161CPT12	Carnitine O-palmitoyltransferase	crn_c + hdd2coa_c <=> coa_c + hdd2crn_c
C161CPT2	C161 transport into the mitochondria	coa_m + hdcecrn_m <=> crn_m + hdcoa_m
C161CRN2t	C161 transport into the mitochondria	hdd2crn_c <=> hdd2crn_m
C161CRNt	C161 transport into the mitochondria	hdcecrn_c <=> hdcecrn_m
C180CPT1	Carnitine O-stearoyl transferase	crn_c + stcoa_c <=> coa_c + stcrn_c
C181CPT1	Carnitine octadecenoyl transferase	crn_c + odecoa_c <=> coa_c + odecrn_c
C181CRNt	C181 transport into the mitochondria	odecrn_c <=> odecrn_m
C204CPT1	Carnitine C20:4 transferase	arachdcoa_c + crn_c <=> coa_c + arachdcrn_c
C204CPT2	Arachidonic acid transport into the mitochondria	coa_m + arachdcrn_m <=> crn_m + arachdcoa_m
C226COAtx	Fatty acid intracellular transport	c226coa_c <=> c226coa_x
C226CPT1	Carnitine C22:6 transferase	crn_c + c226coa_c <=> coa_c + c226crn_c
C226CPT2	C226 transport into the mitochondria	coa_m + c226crn_m <=> crn_m + c226coa_m
C226CRNt	C226 transport into the mitochondria	c226crn_c <=> c226crn_m
C3STDH1r	C-3 sterol dehydrogenase (4-methylzymosterol)	4mzym_int1_r + nad_r -> co2_r + 4mzym_int2_r + nadh_r + h_r
C4STMO1r	C-4 sterol methyl oxidase (4,4-dimethylzymosterol)	3 o2_r + 44mzym_r + 3 h_r + 3 nadph_r -> 4 h2o_r + 3 nadp_r + 4mzym_int1_r
C4STMO2Pr	C-4 methyl sterol oxidase	o2_r + nadp_r + 4mzym_int2_r -> co2_r + zym_int2_r + h_r + nadph_r
CAATPS_1	Ca ATPase	h2o_c + atp_c + ca2_c -> adp_c + pi_c + h_e + ca2_e
CATm	Catalase	2 h2o2_m -> 2 h2o_m + o2_m
CATp	Catalase A peroxisomal	2 h2o2_x -> 2 h2o_x + o2_x
CBPPer	Carbamoyl phosphate phosphotransferase, endoplasmic reticulum	glc__D_r + cbp_r + h_r -> co2_r + nh4_r + g6p_r
CBR2	Carbonyl reductase [NADPH] 1	h_c + nadph_c + prostge2_c -> nadp_c + prostgf2_c
CDIPTr	Phosphatidylinositol synthase (Homo sapiens)	cdpdag_hs_c + inost_c <=> h_c + cmp_c + pail_hs_c
CDPDAGtm	Intracellular transport	cdpdag_hs_c <=> cdpdag_hs_m
CDS	Phosphatidate cytidylyltransferase	h_c + pa_hs_c + ctp_c -> ppi_c + cdpdag_hs_c
CERT1gt	Ceramide transport protein	crm_hs_c <=> crm_hs_g
CERT1rt	Ceramide transport protein	crm_hs_c <=> crm_hs_r
CERT2rt	Ceramide transport protein	gluside_hs_c <=> gluside_hs_r
CHOLK	Choline kinase	atp_c + chol_c -> h_c + adp_c + cholp_c
CHOLPtl	Choline phosphate intracellular transport	cholp_c <=> cholp_l
CHOLtr	Choline intracellular transport	chol_r <=> chol_c
CHSTEROLt3	Cholesterol intracellular transport	chsterol_c <=> chsterol_m
CITRtm	Citrulline transport via diffusion, mitochondria	citr__L_m <=> citr__L_c
CITtam	Citrate transport mitochondrial	cit_c + mal__L_m <=> mal__L_c + cit_m
CK_cho	ATP Creatine kinase	atp_m + creat_m -> h_m + adp_m + pcreat_m
CLHCO3tex2	Chloride transport via bicarbonate countertransport (2:1)	hco3_c + 2 cl_e -> hco3_e + 2 cl_c
CLOXAtex2	Chloride transport via oxalate countertransport (2:1)	2 cl_e + oxa_c -> 2 cl_c + oxa_e
CLPNDCOAtx	Fatty acid intracellular transport	clpndcoa_c <=> clpndcoa_x
CLPNDCPT1	Carnitine O-palmitoyltransferase	crn_c + clpndcoa_c <=> coa_c + clpndcrn_c
CLPNDt	Fatty acid transport via diffusion	clpnd_e <=> clpnd_c
ACNMCT	CTP:N-acylneuraminate cytidylyltransferase	acnam_c + ctp_c -> ppi_c + cmpacna_c
CO2tg	CO2 Golgi transport	co2_c <=> co2_g
CO2tm	CO2 transport diffusion mitochondrial	co2_c <=> co2_m
COAtim	CoA transporter mitochondrial irreversible	coa_c <=> coa_m
COKECBESr	Carboxylesterase (cocaine) (er)	h2o_r + coke_r -> egme_r + h_r + bz_r
COQ3m	Methyltransferase COQ3	amet_m + 2dpmhobq_m -> h_m + ahcys_m + q10_m
CREATt4_2_r	CREATt4 LPAREN 2 RPAREN r	2 na1_e + creat_e <=> 2 na1_c + creat_c
CREATtmdiffir	Creatine transport to/from mitochondria via diffusion	creat_c -> creat_m
CRMPte	Crmp hs transport	crmp_hs_c <=> crmp_hs_e
CRNCARtp	Carnitine acetylcarnitine carrier peroxisomal	crn_c + acrn_x -> acrn_c + crn_x
CRNt	L carnitine reversible transport	crn_e <=> crn_c
CRNtHa	L-carnitine outward transport (H+ antiport)	h_e + crn_c -> h_c + crn_e
CRNtuNa	L-carnitine inward transport by Na+ symport	na1_e + crn_e -> na1_c + crn_c
CRTSLt	Cortisol transport	crtsl_e <=> crtsl_c
CRTSLtr	Cortisol intracellular transport	crtsl_c <=> crtsl_r
CRVNCtr	Fatty acid transport via diffusion	crvnc_e <=> crvnc_c
CSNAT2m	Carnitine O-aceyltransferase, mitochondrial	coa_m + pcrn_m <=> ppcoa_m + crn_m
CSNAT2x	Carnitine dimethyl nonanoyl transferase, revsible, peroxisomal	crn_x + dmnoncoa_x <=> coa_x + dmnoncrn_x
CSNAT3x	Carnitine O-aceyltransferase, peroxisomal	crn_x + ppcoa_x <=> coa_x + pcrn_x
CSNATm	Carnitine O aceyltransferase mitochondrial	coa_m + acrn_m <=> accoa_m + crn_m
CSNATp	Carnitine O acetyltransferase reverse direction peroxisomal	accoa_x + crn_x <=> coa_x + acrn_x
CSNATr	Carnitine O acetyltransferase	accoa_c + crn_c <=> coa_c + acrn_c
CSPG_Ct	Chondroitin sulfate C transport, golgi to extracellular	cspg_c_g -> cspg_c_e
CYANt	Cyanide transport via diffusion (extracellular to cytosol)	cyan_e <=> cyan_c
CYANtm	Cyanide transport via diffusion (mitochondrial)	cyan_c <=> cyan_m
CYSALANaEx	L-alanine/L-cysteine Na-dependent exchange (Cys-L in)	na1_e + ala__L_c + cys__L_e -> na1_c + ala__L_e + cys__L_c
CYSASNNaEx	L-cysteine/L-asparagine Na-dependent exchange (Cys-L in)	na1_e + asn__L_c + cys__L_e -> na1_c + asn__L_e + cys__L_c
CYSGLYex	L-cysteine/glycine exchanger	cys__L_c + gly_e <=> cys__L_e + gly_c
CYSSERNaEx	L-serine/L-cysteine Na-dependent exchange (Cys-L in)	na1_e + cys__L_e + ser__L_c -> na1_c + cys__L_c + ser__L_e
CYStec	L-cysteine transport via diffusion (extracellular to cytosol)	cys__L_e <=> cys__L_c
CYSTGLUex	L-cystine/L-glutamate exchanger	glu__L_c + cysi__L_e -> cysi__L_c + glu__L_e
CYTD	Cytidine deaminase	h2o_c + h_c + cytd_c -> nh4_c + uri_c
CYTDt	Cytidine facilated transport in cytosol	cytd_e <=> cytd_c
CYTDtl	Cytidine facilated transport from lysosome	cytd_l <=> cytd_c
CYTK12	Cytidylate kinase (dCMP,dCTP)	dcmp_c + dctp_c <=> 2 dcdp_c
CYTK12n	Cytidylate kinase (dCMP,dCTP),nuclear	dcmp_n + dctp_n <=> 2 dcdp_n
CYTK13n	Cytidylate kinase (dCMP,dATP),nuclear	dcmp_n + datp_n <=> dcdp_n + dadp_n
CYTK14	Cytidylate kinase (dCMP,UTP)	dcmp_c + utp_c <=> udp_c + dcdp_c
CYTK1m	Cytidylate kinase (CMP),mitochondrial	atp_m + cmp_m <=> adp_m + cdp_m
CYTK2n	Cytidylate kinase (dCMP),nuclear	atp_n + dcmp_n <=> dcdp_n + adp_n
CYTK5n	Cytidylate kinase (CMP),nuclear	cmp_n + gtp_n <=> cdp_n + gdp_n
CPK1	Adenylate kinase	cmp_c + ctp_c <=> 2 cdp_c
CYTK6n	Cytidylate kinase (CMP,CTP),nuclear	ctp_n + cmp_n <=> 2 cdp_n
CYTK7	Cytidylate kinase (CMP,UTP)	cmp_c + utp_c <=> udp_c + cdp_c
CYTK7n	Cytidylate kinase (CMP,UTP),nuclear	cmp_n + utp_n <=> cdp_n + udp_n
CYTK8	Cytidylate kinase (CMP,dATP)	datp_c + cmp_c <=> dadp_c + cdp_c
CYTK8n	Cytidylate kinase (CMP,dATP),nuclear	cmp_n + datp_n <=> cdp_n + dadp_n
DAGK_hs	Diacylglycerol phosphate kinase (homo sapiens)	atp_c + dag_hs_c -> h_c + adp_c + pa_hs_c
DCK1n	Deoxycytidine kinase, nuclear (ATP)	atp_n + dcyt_n <=> h_n + dcmp_n + adp_n
DLNLCGCPT2	Carnitine transferase	coa_m + dlnlcgcrn_m <=> crn_m + dlnlcgcoa_m
DCSPTN1CPT1	Carnitine O-palmitoyltransferase	crn_c + dcsptn1coa_c <=> coa_c + dcsptn1crn_c
DCSPTN1CRNt	Transport into the mitochondria (carnitine)	dcsptn1crn_c <=> dcsptn1crn_m
DCSPTN1t	Fatty acid transport via diffusion	dcsptn1_e <=> dcsptn1_c
DCYTD	Deoxycytidine deaminase	h2o_c + h_c + dcyt_c -> nh4_c + duri_c
DCYTt	Deoxycytidine transport via diffusion	dcyt_e <=> dcyt_c
DESAT18_10	Fatty acyl-CoA desaturase (n-C18:2CoA -> n-C18:3CoA)	o2_c + h_c + nadh_c + lnlncacoa_c -> 2 h2o_c + nad_c + strdnccoa_c
DESAT18_6	Fatty acyl-CoA desaturase (n-C18:1CoA -> n-C18:2CoA)	o2_c + h_c + nadh_c + odecoa_c -> 2 h2o_c + nad_c + lneldccoa_c
DESAT18_12	Fatty Acyl Coenzyme A Desaturase (N-C18:1CoA -> N-C18:2CoA)	o2_c + h_c + nadh_c + octd11ecoa_c -> 2 h2o_c + nad_c + lneldccoa_c
DESAT24_1	Fatty acyl-CoA desaturase (n-C24:5CoA -> n-C24:6CoA)	o2_c + h_c + nadh_c + tetpent3coa_c -> 2 h2o_c + nad_c + tethex3coa_c
DGCHOLte	Bile acid intracellular transport	dgchol_e <=> dgchol_c
DGSNt	Deoyguanosine transport via diffusion	dgsn_e <=> dgsn_c
DGSNtm	Deoyguanosine transport in mitochondria	dgsn_c <=> dgsn_m
DHCRD2	Dihydroceramide desaturase	dhcrm_hs_c + fad_c -> crm_hs_c + fadh2_c
DHEASt	Dehydroepiandrosterone sulfate transport via bicarbonate countertransport	hco3_c + dheas_e <=> hco3_e + dheas_c
DHEASULT	Dehydroepiandrosterone sulfotransferase	paps_c + dhea_c -> h_c + pap_c + dheas_c
DHEAtr	Dehydroepiandrosterone transport	dhea_r <=> dhea_c
DHFtl	Dihydrofolate reversible lysosomal transport	dhf_c <=> dhf_l
DHFtm	Dihydrofolate reversible mitochondrial transport	dhf_c <=> dhf_m
DHORD9	Dihydoorotic acid dehydrogenase (quinone10)	q10_m + dhor__S_c -> q10h2_m + orot_c
DHPM1	Dihydropyrimidinase (5,6-dihydrouracil)	h2o_c + 56dura_c -> h_c + cala_c
DIGALSIDEtl	Digalside hs intracellular transport	digalside_hs_c <=> digalside_hs_l
DITPtn	DITP nuclear transport	ditp_c <=> ditp_n
D_LACt2	D lactate transport via proton symport	h_e + lac__D_e <=> h_c + lac__D_c
DLNLCGCPT1	Carnitine O-palmitoyltransferase	crn_c + dlnlcgcoa_c <=> coa_c + dlnlcgcrn_c
DMATTx	Dimethylallyltranstransferase	dmpp_x + ipdp_x -> ppi_x + grdp_x
DMHPTCRNte	2,6 dimethylheptanoyl carnitine transport	dmhptcrn_c <=> dmhptcrn_e
DMNONCRNt	4,8 dimethylnonanoyl crn transport	dmnoncrn_c <=> dmnoncrn_m
DNADtn	DNAD transport, nuclear trhough pore	dnad_c <=> dnad_n
DNDPt10m	DADP transport via dCDP antiport	dadp_c + dcdp_m -> dadp_m + dcdp_c
DNDPt11m	DADP transport via dGDP antiport	dadp_c + dgdp_m -> dadp_m + dgdp_c
DNDPt13m	DADP transport via ATP antiport	atp_m + dadp_c -> atp_c + dadp_m
DNDPt14m	DUDP transport via dTDP antiport	dtdp_m + dudp_c -> dtdp_c + dudp_m
DNDPt15m	DUDP transport via dGDP antiport	dgdp_m + dudp_c -> dgdp_c + dudp_m
DNDPt16m	DUDP transport via dADP antiport	dadp_m + dudp_c -> dadp_c + dudp_m
DNDPt17m	DUDP transport via dCDP antiport	dcdp_m + dudp_c -> dcdp_c + dudp_m
DNDPt18m	DUDP transport via ADP antiport	adp_m + dudp_c -> adp_c + dudp_m
DNDPt1m	DATP transport via ADP antiport	adp_m + datp_c -> adp_c + datp_m
DNDPt20m	DTDP transport via ATP antiport	atp_m + dtdp_c -> atp_c + dtdp_m
DNDPt21m	DTDP transport via ADP antiport	adp_m + dtdp_c -> adp_c + dtdp_m
DNDPt25m	DTDP transport via dCDP antiport	dcdp_m + dtdp_c -> dcdp_c + dtdp_m
DNDPt28m	DCDP transport via dGDP antiport	dgdp_m + dcdp_c -> dgdp_c + dcdp_m
DNDPt32m	DGDP transport via ATP antiport	atp_m + dgdp_c -> atp_c + dgdp_m
DNDPt37m	DUTP transport via dTDP antiport	dtdp_m + dutp_c -> dtdp_c + dutp_m
DNDPt38m	DUTP transport via dUDP antiport	dudp_m + dutp_c -> dudp_c + dutp_m
DNDPt39m	DUTP transport via dGDP antiport	dgdp_m + dutp_c -> dgdp_c + dutp_m
DNDPt40m	DUTP transport via dADP antiport	dadp_m + dutp_c -> dadp_c + dutp_m
DNDPt42m	DUTP transport via ADP antiport	adp_m + dutp_c -> adp_c + dutp_m
DNDPt43m	DUTP transport via ATP antiport	atp_m + dutp_c -> atp_c + dutp_m
DNDPt45m	DTTP transport via ADP antiport	adp_m + dttp_c -> adp_c + dttp_m
DNDPt49m	DTTP transport via dADP antiport	dadp_m + dttp_c -> dadp_c + dttp_m
DNDPt50m	DTTP transport via dCDP antiport	dcdp_m + dttp_c -> dcdp_c + dttp_m
DNDPt57m	DGTP transport via ATP antiport	atp_m + dgtp_c -> atp_c + dgtp_m
DNDPt59m	DGTP transport via dADP antiport	dadp_m + dgtp_c -> dadp_c + dgtp_m
DNDPt5m	DATP transport via dTDP antiport	datp_c + dtdp_m -> datp_m + dtdp_c
DNDPt60m	DGTP transport via dUDP antiport	dgtp_c + dudp_m -> dudp_c + dgtp_m
DNDPt61m	DGTP transport via dTDP antiport	dgtp_c + dtdp_m -> dtdp_c + dgtp_m
DNDPt62m	DGTP transport via dGDP antiport	dgdp_m + dgtp_c -> dgdp_c + dgtp_m
DNDPt63m	DGTP transport via dCDP antiport	dgtp_c + dcdp_m -> dcdp_c + dgtp_m
DNDPt6m	DATP transport via dGDP antiport	datp_c + dgdp_m -> datp_m + dgdp_c
DOPAtu	Dopamine uniport	dopa_e <=> dopa_c
DPCOAtl	Dephospho-CoA transport from lysosome via diffusion	dpcoa_l <=> dpcoa_c
DPGase	Diphosphoglycerate phosphatase	h2o_c + 23dpg_c -> pi_c + 3pg_c
DTDPtn	DTDP nuclear transport	dtdp_c <=> dtdp_n
DUDPtn	DUDP nuclear transport	dudp_c <=> dudp_n
DURIK1	Deoxyuridine kinase (ATP:Deoxyuridine)	atp_c + duri_c -> h_c + adp_c + dump_c
DURIt	Deoxyuridine transport via diffusion	duri_e <=> duri_c
DUTPDPm	DUTP diphosphatase	h2o_m + dutp_m -> h_m + ppi_m + dump_m
EBASTINEte	Xenobiotic transport	ebastine_e <=> ebastine_c
ECOAH9m	Enoyl-coa hydratase, 3-Hydroxy-2-methylbutyryl-CoA forming	h2o_m + 2mb2coa_m <=> 3hmbcoa_m
EICOSTETCPT1	Carnitine O-palmitoyltransferase	crn_c + eicostetcoa_c <=> coa_c + eicostetcrn_c
ESTRADIOLt	Transport of Estradiol	estradiol_e <=> estradiol_c
ESTRIOLGLCte	Glucuronidated compound transport	h2o_c + atp_c + estriolglc_c -> h_c + adp_c + pi_c + estriolglc_e
ESTRONEGLCt	ABC transporter	h2o_c + atp_c + estroneglc_c -> h_c + adp_c + pi_c + estroneglc_e
ESTRONESt	Estrone 3-sulfate transport via bicarbonate countertransport	hco3_c + estrones_e <=> hco3_e + estrones_c
ESTRONESt2	Estrone-3-sulfate transport via sodium cotransport	2 na1_e + estrones_e -> 2 na1_c + estrones_c
ESTRONEtr	Estrone intracellular transport	estrone_r <=> estrone_c
ETF	Electron transfer flavoprotein	fadh2_m + etfox_m -> fad_m + etfrd_m
ETFQO	Electron transfer flavoprotein-ubiquinone oxidoreductase	q10_m + etfrd_m -> q10h2_m + etfox_m
ETHAK	Ethanolamine kinase	atp_c + etha_c -> h_c + adp_c + ethamp_c
EX_10fthf5glu_e	10-formyltetrahydrofolate-[Glu](5) exchange	10fthf5glu_e <=>
EX_10fthf6glu_e	10-formyltetrahydrofolate-[Glu](6) exchange	10fthf6glu_e <=>
EX_10fthf7glu_e	10-formyltetrahydrofolate-[Glu](7) exchange	10fthf7glu_e <=>
EX_24nph_e	2,4 dihydroxy nitrophenol exchange	24nph_e <=>
EX_25hvitd3_e	25-Hydroxyvitamin D3 exchange	25hvitd3_e <=>
EX_2hb_e	2 Hydroxybutyrate exchange	2hb_e <=>
EX_2mcit_e	2-Methylcitrate exchange	2mcit_e <=>
EX_34dhphe_e	3,4-Dihydroxy-L-phenylalanine exchange	34dhphe_e <=>
EX_35cgmp_e	3',5'-Cyclic GMP exchange	35cgmp_e <=>
EX_4hphac_e	4 hydroxyphenylacetate exchange	4hphac_e <=>
EX_4mptnl_e	4-methylpentanal Exchange	4mptnl_e <=>
EX_7dhf_e	Heptaglutamyl folate (DHF) exchange	7dhf_e <=>
EX_7thf_e	Heptaglutamyl folate (THF) exchange	7thf_e <=>
EX_acetone_e	Acetone exchange	acetone_e <=>
EX_acgalfucgalacgalfuc12gal14acglcgalgluside_hs_e	Type IIIA glycolipid exchange	acgalfucgalacgalfuc12gal14acglcgalgluside_hs_e <=>
EX_acnacngal14acglcgalgluside_hs_e	3',8'-LD1 exchange	acnacngal14acglcgalgluside_hs_e <=>
EX_adp_e	Adp exchange	adp_e <=>
EX_ahandrostanglc_e	Etiocholan-3alpha-ol-17-one 3-glucuronide exchange	ahandrostanglc_e <=>
EX_ala_B_e	Beta-Alanine exchange	ala_B_e <=>
EX_ala__D_e	D-Alanine exchange	ala__D_e <=>
EX_aldstrn_e	Aldosterone exchange	aldstrn_e <=>
EX_andrstrn_e	Androsterone exchange	andrstrn_e <=>
EX_andrstrnglc_e	Androsterone glucuronide exchange	andrstrnglc_e <=>
EX_antipyrene_e	Antipyrene exchange	antipyrene_e <=>
EX_appnn_e	(+)-alpha-Pinene exchange	appnn_e <=>
EX_arach_e	Arachidic acid exchange	arach_e <=>
EX_avite1_e	Alpha-Tocopherol exchange	avite1_e <=>
EX_avite2_e	Alpha-Tocotrienol exchange	avite2_e <=>
EX_bhb_e	(R)-3-Hydroxybutanoate transport via H+ symport	bhb_e <=>
EX_bildglcur_e	Bilirubin beta-diglucuronide exchange	bildglcur_e <=>
EX_biocyt_e	Biocytin exchange	biocyt_e <=>
EX_bvite_e	Beta-tocopherol exchange	bvite_e <=>
EX_caro_e	Beta-Carotene exchange	caro_e <=>
EX_carveol_e	(E)-carveol exchange	carveol_e <=>
EX_chol_e	Choline exchange	chol_e <=>
EX_cholate_e	Cholate exchange	cholate_e <=>
EX_chtn_e	Chitin exchange	chtn_e <=>
EX_clpnd_e	Clupanodonic acid (docosapentaenoic (n-3)) exchange	clpnd_e <=>
EX_coumarin_e	Coumarin exchange	coumarin_e <=>
EX_creat_e	Creatine exchange	creat_e <=>
EX_crmp_hs_e	Ceramide 1-phosphate exchange	crmp_hs_e <=>
EX_crn_e	L-Carnitine exchange	crn_e <=>
EX_crtstrn_e	Corticosterone Exchange	crtstrn_e <=>
EX_crvnc_e	NC22:6 exchange	crvnc_e <=>
EX_cspg_c_e	Chondroitin sulfate C (GalNAc6S-GlcA) proteoglycan exchange	cspg_c_e <=>
EX_cspg_e_e	Chondroitin sulfate E (GalNAc4,6diS-GlcA) proteoglycan exchange	cspg_e_e <=>
EX_cyan_e	Hydrogen cyanide exchange	cyan_e <=>
EX_dag_hs_e	Diacylglycerol (homo sapiens) exchange	dag_hs_e <=>
EX_dcsptn1_e	Docosa-4,7,10,13,16-pentaenoic acid (n-6) exchange	dcsptn1_e <=>
EX_dhdascb_e	Dehydroascorbate exchange	dhdascb_e <=>
EX_dheas_e	Dehydroepiandrosterone sulfate exchange	dheas_e <=>
EX_dhf_e	7,8-Dihydrofolate exchange	dhf_e <=>
EX_digalsgalside_hs_e	Digalactosylceramidesulfate exchange	digalsgalside_hs_e <=>
EX_dlnlcg_e	Dihomo-gamma-linolenic acid (n-6) exchange	dlnlcg_e <=>
EX_dmantipyrine_e	Demethylated antipyrine exchange	dmantipyrine_e <=>
EX_dmhptcrn_e	2,6 dimethylheptanoyl carnitine exchange	dmhptcrn_e <=>
EX_dopa_e	Dopamine exchange	dopa_e <=>
EX_eaflatoxin_e	8,9 epxoy aflatoxin B1 exchange	eaflatoxin_e <=>
EX_ebastine_e	Ebastine exchange	ebastine_e <=>
EX_eicostet_e	Eicosatetranoic acid exchange	eicostet_e <=>
EX_estradiolglc_e	Estradiol glucuronide exchange	estradiolglc_e <=>
EX_fucacngalacglcgalgluside_hs_e	IV3-a-Neu5Ac,III4-a-Fuc-Lc4Cer exchange	fucacngalacglcgalgluside_hs_e <=>
EX_fucfuc12gal14acglcgalgluside_hs_e	Ley glycolipid exchange	fucfuc12gal14acglcgalgluside_hs_e <=>
EX_fucfucfucgalacglc13galacglcgal14acglcgalgluside_hs_e	(Gal)4 (Glc)1 (GlcNAc)3 (LFuc)3 (Cer)1 exchange	fucfucfucgalacglc13galacglcgal14acglcgalgluside_hs_e <=>
EX_fucfucgalacglcgalgluside_hs_e	Leb glycolipid exchange	fucfucgalacglcgalgluside_hs_e <=>
EX_fucgal14acglcgalgluside_hs_e	Lacto-N-fucopentaosyl III ceramide exchange	fucgal14acglcgalgluside_hs_e <=>
EX_fucgalgbside_hs_e	Fucosyl galactosylgloboside (homo sapiens) exchange	fucgalgbside_hs_e <=>
EX_fuc__L_e	L-Fucose exchange	fuc__L_e <=>
EX_galacglcgalgbside_hs_e	Gal-GlcNAc-Gal globoside (homo sapiens) exchange	galacglcgalgbside_hs_e <=>
EX_galfucgalacglcgal14acglcgalgluside_hs_e	(Gal)4 (Glc)1 (GlcNAc)2 (LFuc)1 (Cer)1 exchange	galfucgalacglcgal14acglcgalgluside_hs_e <=>
EX_gd1c_hs_e	GD1c (homo sapiens) exchange	gd1c_hs_e <=>
EX_gdp_e	GDP exchange	gdp_e <=>
EX_gluala_e	5-L-Glutamyl-L-alanine exchange	gluala_e <=>
EX_gp1calpha_hs_e	GP1c alpha (homo sapiens) exchange	gp1calpha_hs_e <=>
EX_gq1balpha_hs_e	GQ1balpha (homo sapiens) exchange	gq1balpha_hs_e <=>
EX_gsn_e	Guanosine exchange	gsn_e <=>
EX_gt1a_hs_e	GT1a (homo sapiens) exchange	gt1a_hs_e <=>
EX_gthox_e	Oxidized glutathione exchange	gthox_e <=>
EX_ha_e	Hyaluronan exchange	ha_e <=>
EX_ha_pre1_e	Hyaluronan biosynthesis, precursor 1 exchange	ha_pre1_e <=>
EX_hcoumarin_e	Hydroxy coumarin exchange	hcoumarin_e <=>
EX_hdcea_e	Hexadecenoate (n-C16:1) exchange	hdcea_e <=>
EX_hexc_e	Hexacosanoate n C260 exchange	hexc_e <=>
EX_hom__L_e	L-Homoserine exchange	hom__L_e <=>
EX_hspg_e	Heparan sulfate proteoglycan exchange	hspg_e <=>
EX_htaxol_e	Hydroxylated taxol exchange	htaxol_e <=>
EX_i_e	Iodide exchange	i_e <=>
EX_imp_e	IMP exchange	imp_e <=>
EX_ksi_e	Keratan sulfate I exchange	ksi_e <=>
EX_ksii_core4_e	Keratan sulfate II (core 4-linked) exchange	ksii_core4_e <=>
EX_lac__D_e	D-lactate exchange	lac__D_e <=>
EX_cysi__L_e	L Cystine exchange	cysi__L_e <=>
EX_leuktrB4_e	Leukotriene B4 exchange	leuktrB4_e <=>
EX_leuktrC4_e	Leukotriene C4 exchange	leuktrC4_e <=>
EX_leuktrD4_e	Leukotriene D4 exchange	leuktrD4_e <=>
EX_leuktrE4_e	Leukotriene E4 exchange	leuktrE4_e <=>
EX_limnen_e	Limonene exchange	limnen_e <=>
EX_lipoate_e	Lipoate exchange	lipoate_e <=>
EX_lnlc_e	Linoleic acid (all cis C18:2) exchange	lnlc_e <=>
EX_lnlnca_e	Alpha-Linolenic acid exchange	lnlnca_e <=>
EX_lpchol_hs_e	Lysophosphatidylcholine (homo sapiens) exchange	lpchol_hs_e <=>
EX_mercplaccys_e	3-mercaptolactate-cysteine disulfide exchange	mercplaccys_e <=>
EX_mthgxl_e	Methylglyoxal exchange	mthgxl_e <=>
EX_nifedipine_e	Nifedipine exchange	nifedipine_e <=>
EX_npthl_e	Naphthalene exchange	npthl_e <=>
EX_oagd3_hs_e	9-O-Acetylated GD3 (homo sapiens) exchange	oagd3_hs_e <=>
EX_oagt3_hs_e	9-O-Acetylated GT3 (homo sapiens) exchange	oagt3_hs_e <=>
EX_ocdca_e	Octadecanoate (n-C18:0) exchange	ocdca_e <=>
EX_ocdcea_e	Octadecenoate (n-C18:1) exchange	ocdcea_e <=>
EX_octa_e	Octanoate (n-C8:0) exchange	octa_e <=>
EX_onpthl_e	Naphthalene epoxide exchange	onpthl_e <=>
EX_oxa_e	Oxalate exchange	oxa_e <=>
EX_paf_hs_e	1-alkyl 2-acteylglycerol 3-phosphocholine (homo sapiens) exchange	paf_hs_e <=>
EX_pchol_hs_e	Phosphatidylcholine (homo sapiens) exchange	pchol_hs_e <=>
EX_perillyl_e	Perillyl alcohol exchange	perillyl_e <=>
EX_pheacgln_e	Alpha-N-Phenylacetyl-L-glutamine exchange	pheacgln_e <=>
EX_phllqne_e	EX phyQ e	phllqne_e <=>
EX_phyt_e	Phytanic acid exchange	phyt_e <=>
EX_prostgd2_e	Prostaglandin D2 exchange	prostgd2_e <=>
EX_prostge2_e	Prostaglandin E2 exchange	prostge2_e <=>
EX_ps_hs_e	Phosphatidylserine (homo sapiens) exchange	ps_hs_e <=>
EX_retinol_e	Retinol exchange	retinol_e <=>
EX_Rtotal2_e	R total 2 position exchange	Rtotal2_e <=>
EX_s2l2n2m2masn_e	De-Fuc form of PA6 exchange	s2l2n2m2masn_e <=>
EX_sarcs_e	Sarcosine exchange	sarcs_e <=>
EX_spc_hs_e	Sphingosylphosphorylcholine (homo sapiens) exchange	spc_hs_e <=>
EX_sph1p_e	Sphinganine 1-phosphate exchange	sph1p_e <=>
EX_strdnc_e	Stearidonic acid exchange	strdnc_e <=>
EX_tag_hs_e	Triacylglycerol (homo sapiens) exchange	tag_hs_e <=>
EX_taxol_e	Paclitaxel exchange	taxol_e <=>
EX_tchola_e	Taurocholic acid exchange	tchola_e <=>
EX_tcynt_e	Thiocyanate exchange	tcynt_e <=>
EX_tdchola_e	Taurochenodeoxycholate exchange	tdchola_e <=>
EX_tetpent3_e	Tetracosapentaenoic acid, n-3 exchange	tetpent3_e <=>
EX_tetpent6_e	Tetracosapentaenoic acid, n-6 exchange	tetpent6_e <=>
EX_thmmp_e	Thiamin monophosphate exchange	thmmp_e <=>
EX_thym_e	Thymine exchange	thym_e <=>
EX_triodthy_e	Triiodothyronine exchange	triodthy_e <=>
EX_triodthysuf_e	Triiodothyronine sulfate exchange	triodthysuf_e <=>
EX_tststeroneglc_e	Testosterone glucuronide exchange	tststeroneglc_e <=>
EX_tststerones_e	Testosterone sulfate exchange	tststerones_e <=>
EX_ttdca_e	Tetradecanoate (n-C14:0) exchange	ttdca_e <=>
EX_tymsf_e	Tyramine O-sulfate exchange	tymsf_e <=>
EX_udp_e	UDP exchange	udp_e <=>
EX_whddca_e	Omega hydroxy dodecanoate (n-C12:0) exchange	whddca_e <=>
EX_whhdca_e	Omega hydroxy hexadecanoate (n-C16:0) exchange	whhdca_e <=>
EX_whttdca_e	Omega hydroxy tetradecanoate (n-C14:0) exchange	whttdca_e <=>
EX_xoltri25_e	7-alpha,25-Dihydroxycholesterol exchange	xoltri25_e <=>
EX_xoltri27_e	7-alpha,27-Dihydroxycholesterol exchange	xoltri27_e <=>
F1Atg	F1alpha transport (from golgi to lysosome)	f1a_g <=> f1a_l
FACOAL140	Fatty acid CoA ligase tetradecanoate	atp_c + coa_c + ttdca_c -> amp_c + ppi_c + tdcoa_c
FACOAL160	Fatty acid CoA ligase hexadecanoate	atp_c + coa_c + hdca_c -> amp_c + ppi_c + pmtcoa_c
FACOAL170	Fatty-acid--CoA ligase	atp_c + coa_c + hpdca_c -> amp_c + ppi_c + hpdcacoa_c
FACOAL181	Fatty acid CoA ligase octadecenoate	atp_c + coa_c + ocdcea_c -> amp_c + ppi_c + odecoa_c
FACOAL1821	Linoleic acid:CoA ligase (AMP-forming)	atp_c + coa_c + lnlc_c -> amp_c + ppi_c + lnlccoa_c
FACOAL1822	Fatty-acid--CoA ligase	atp_c + coa_c + lneldc_c -> amp_c + ppi_c + lneldccoa_c
FACOAL1831	Gamma-Linolenic acid:CoA ligase (AMP-forming)	atp_c + coa_c + lnlncg_c -> amp_c + ppi_c + lnlncgcoa_c
FACOAL184	Fatty-acid--CoA ligase	atp_c + coa_c + strdnc_c -> amp_c + ppi_c + strdnccoa_c
FACOAL203	Fatty-acid--CoA ligase	atp_c + coa_c + dlnlcg_c -> amp_c + ppi_c + dlnlcgcoa_c
FACOAL204	Fatty-acid--CoA ligase	atp_c + coa_c + arachd_c -> amp_c + ppi_c + arachdcoa_c
FACOAL2042	Fatty-acid--CoA ligase	atp_c + coa_c + eicostet_c -> amp_c + ppi_c + eicostetcoa_c
FACOAL205	Fatty-acid--CoA ligase	atp_c + coa_c + tmndnc_c -> amp_c + ppi_c + tmndnccoa_c
FACOAL2251	Fatty-acid--CoA ligase	atp_c + coa_c + dcsptn1_c -> amp_c + ppi_c + dcsptn1coa_c
FACOAL2252	Fatty-acid--CoA ligase	atp_c + coa_c + clpnd_c -> amp_c + ppi_c + clpndcoa_c
FACOAL240_1	Fatty-Acid- Coenzyme A Ligase	atp_c + coa_c + lgnc_c -> amp_c + ppi_c + ttccoa_c
FACOAL241	Fatty-acid--CoA ligase	atp_c + coa_c + nrvnc_c -> amp_c + ppi_c + nrvnccoa_c
FACOAL245_1	Fatty-acid--CoA ligase	atp_c + coa_c + tetpent6_c -> amp_c + ppi_c + tetpent6coa_c
FACOAL80	Fatty-acid--CoA ligase (octanoate)	atp_c + coa_c + octa_c -> amp_c + ppi_c + occoa_c
FADH2tru	FADH2 transporter, endoplasmic reticulum	fadh2_c -> fadh2_r
FADH2tx	FADH2 transport, glyoxysome	fadh2_c <=> fadh2_x
FADtru	FAD transporter, endoplasmic reticulum	fad_r -> fad_c
FADtx	FAD transport by free diffusion, glyoxysome	fad_c <=> fad_x
FAEL184	Fatty-acyl-CoA elongation (n-C20:4CoA)	o2_c + 5 h_c + 4 nadph_c + strdnccoa_c + malcoa_c -> 3 h2o_c + co2_c + 4 nadp_c + coa_c + eicostetcoa_c
FAEL204	Fatty-acyl-CoA elongation (n-C20:4CoA)	o2_c + 5 h_c + 4 nadph_c + arachdcoa_c + malcoa_c -> 3 h2o_c + co2_c + 4 nadp_c + coa_c + adrncoa_c
FAEL205	Fatty-acyl-CoA elongation (n-C20:5CoA)	o2_c + 5 h_c + 4 nadph_c + tmndnccoa_c + malcoa_c -> 3 h2o_c + co2_c + 4 nadp_c + coa_c + clpndcoa_c
FALDH	Formaldehyde dehydrogenase	nad_c + gthrd_c + fald_c <=> h_c + nadh_c + Sfglutth_c
FAOXC16080m	Beta oxidation of long chain fatty acid	4 h2o_m + 4 nad_m + 4 coa_m + 4 fad_m + pmtcoa_m -> 4 h_m + 4 nadh_m + 4 accoa_m + 4 fadh2_m + occoa_m
FAOXC16080x	Beta oxidation of long chain fatty acid	4 nad_x + 4 coa_x + pmtcoa_x + 4 h2o_x + 4 o2_x -> 4 h_x + 4 nadh_x + 4 accoa_x + occoa_x + 4 h2o2_x
FAOXC180x	Beta oxidation of long chain fatty acid	nad_x + coa_x + h2o_x + o2_x + stcoa_x -> h_x + nadh_x + accoa_x + pmtcoa_x + h2o2_x
FAOXC1811601m	Beta oxidation fatty acid	5 h2o_m + 5 nad_m + 5 coa_m + 4 fad_m + od2coa_m -> 5 h_m + 5 nadh_m + 5 accoa_m + 4 fadh2_m + occoa_m
FAOXC1811603m	Beta oxidation fatty acid	5 h2o_m + 5 nad_m + 5 coa_m + 4 fad_m + odecoa_m -> 5 h_m + 5 nadh_m + 5 accoa_m + 4 fadh2_m + occoa_m
FAOXC182806m	Beta oxidation of fatty acid	5 h2o_m + 5 nad_m + 5 coa_m + 3 fad_m + lnlccoa_m -> 5 h_m + 5 nadh_m + 5 accoa_m + 3 fadh2_m + occoa_m
FAOXC18280m	Beta oxidation of fatty acid	5 h2o_m + 5 nad_m + 5 coa_m + 3 fad_m + lneldccoa_m -> 5 h_m + 5 nadh_m + 5 accoa_m + 3 fadh2_m + occoa_m
FAOXC183806m	Beta oxidation of fatty acid	5 h2o_m + 2 o2_m + 5 nad_m + 5 coa_m + lnlncgcoa_m -> 5 h_m + 5 nadh_m + 5 accoa_m + 2 h2o2_m + occoa_m
FAOXC18480m	Beta oxidation of fatty acid	5 h2o_m + 5 nad_m + 5 coa_m + fad_m + strdnccoa_m -> 5 h_m + 5 nadh_m + 5 accoa_m + fadh2_m + occoa_m
FAOXC200180x	Beta oxidation of long chain fatty acid	nad_x + coa_x + h2o_x + o2_x + arachcoa_x -> h_x + nadh_x + accoa_x + h2o2_x + stcoa_x
FAOXC2031836m	Beta oxidation of fatty acid	h2o_m + nad_m + coa_m + fad_m + dlnlcgcoa_m -> h_m + nadh_m + accoa_m + fadh2_m + lnlncgcoa_m
FAOXC204	Beta oxidation of long chain fatty acid	9 h2o_m + 9 nad_m + 9 coa_m + 5 fad_m + arachdcoa_m -> 9 h_m + 9 nadh_m + 10 accoa_m + 5 fadh2_m
FAOXC2051843m	Beta oxidation of fatty acid	h2o_m + nad_m + coa_m + tmndnccoa_m -> h_m + nadh_m + accoa_m + strdnccoa_m
FAOXC2051843x	Beta oxidation of long chain fatty acid	nad_x + coa_x + h2o_x + tmndnccoa_x -> h_x + nadh_x + accoa_x + strdnccoa_x
FAOXC2251836m	Beta oxidation of fatty acid	2 h2o_m + 2 nad_m + 2 coa_m + dcsptn1coa_m -> 2 h_m + 2 nadh_m + 2 accoa_m + lnlncgcoa_m
FAOXC2252053m	Beta oxidation of long chain fatty acid	h2o_m + o2_m + nad_m + coa_m + dcsptn1coa_m -> h_m + nadh_m + accoa_m + h2o2_m + tmndnccoa_m
FAOXC2252053x	Beta oxidation of long chain fatty acid	nad_x + coa_x + h2o_x + o2_x + dcsptn1coa_x -> h_x + nadh_x + accoa_x + h2o2_x + tmndnccoa_x
GCHOLAte	Bile acid intracellular transport	gchola_e <=> gchola_c
FAOXC226205m	Beta oxidation of long chain fatty acid	h2o_m + nad_m + coa_m + c226coa_m -> h_m + nadh_m + accoa_m + tmndnccoa_m
FAOXC2442246x	Beta oxidation of long chain fatty acid	nad_x + coa_x + h2o_x + o2_x + tettet6coa_x -> h_x + nadh_x + accoa_x + h2o2_x + adrncoa_x
FAOXC2452253x	Beta oxidation of long chain fatty acid	nad_x + coa_x + h2o_x + o2_x + tetpent3coa_x -> h_x + nadh_x + accoa_x + h2o2_x + clpndcoa_x
FAOXC2452256x	Beta oxidation of long chain fatty acid	nad_x + coa_x + h2o_x + o2_x + tetpent6coa_x -> h_x + nadh_x + accoa_x + h2o2_x + dcsptn1coa_x
FAOXC246226x	Beta oxidation of long chain fatty acid	nad_x + coa_x + h2o_x + o2_x + tethex3coa_x -> h_x + nadh_x + accoa_x + h2o2_x + c226coa_x
FAOXC260240x_1	Beta Oxidation of Long Chain Fatty Acid	nad_x + coa_x + h2o_x + o2_x + hexccoa_x -> h_x + nadh_x + ttccoa_x + accoa_x + h2o2_x
FAS160COA	Fatty acyl CoA synthase n C160CoA	3 h_c + 2 nadph_c + tdcoa_c + malcoa_c -> h2o_c + co2_c + 2 nadp_c + coa_c + pmtcoa_c
FATP1t	Fatty acid electroneutral transport	na1_c + hdca_c <=> na1_e + hdca_e
FATP2t	Fatty acid electroneutral transport	na1_c + ocdcea_c <=> na1_e + ocdcea_e
FATP3t	Fatty acid electroneutral transport	na1_c + ocdca_c <=> na1_e + ocdca_e
FATP7t	Fatty acid electroneutral transport	na1_c + crvnc_c <=> na1_e + crvnc_e
FATP8t	Fatty acid electroneutral transport	na1_c + lgnc_c <=> na1_e + lgnc_e
FDH	Formate dehydrogenase	nad_c + for_c -> co2_c + nadh_c
FE2t	Iron II transport	fe2_e -> fe2_c
FKYNH	N Formyl L kynurenine amidohydrolase	h2o_c + Lfmkynr_c -> h_c + for_c + Lkynr_c
FORtm	Formate mitochondrial transport	for_m <=> for_c
FORtr	FOR transporter, endoplasmic reticulum	for_c <=> for_r
FPGS2	Folylpolyglutamate synthetase	atp_c + 5thf_c + glu__L_c -> h_c + adp_c + pi_c + 6thf_c
FPGS2m	Folylpolyglutamate synthetase, mitochondrial	glu__L_m + 5thf_m + atp_m -> h_m + 6thf_m + adp_m + pi_m
FPGS3	Folylpolyglutamate synthetase	atp_c + 6thf_c + glu__L_c -> h_c + adp_c + pi_c + 7thf_c
FPGS4_1	Folylpolyglutamate Synthetase (Dhf)	atp_c + 4 glu__L_c + dhf_c -> 3 h2o_c + h_c + adp_c + pi_c + 5dhf_c
FPGS4m_1	Folylpolyglutamate Synthetase (Dhf), Mitochondrial	4 glu__L_m + atp_m + dhf_m -> 3 h2o_m + h_m + adp_m + pi_m + 5dhf_m
FPGS5	Folylpolyglutamate synthetase (DHF)	atp_c + glu__L_c + 5dhf_c -> h_c + adp_c + pi_c + 6dhf_c
FPGS5m	Folylpolyglutamate synthetase (DHF), mitochondrial	glu__L_m + atp_m + 5dhf_m -> h_m + 6dhf_m + adp_m + pi_m
FPGS6m	Folylpolyglutamate synthetase (DHF), mitochondrial	glu__L_m + 6dhf_m + atp_m -> h_m + 7dhf_m + adp_m + pi_m
FPGS7m_1	Folylpolyglutamate Synthetase (10Fthf), Mitochondrial	10fthf_m + 4 glu__L_m + atp_m -> 3 h2o_m + 10fthf5glu_m + h_m + adp_m + pi_m
FPGS8m	Folylpolyglutamate synthetase (10fthf), mitochondrial	10fthf5glu_m + glu__L_m + atp_m -> 10fthf6glu_m + h_m + adp_m + pi_m
FPGS9	Folylpolyglutamate synthetase (10fthf)	10fthf6glu_c + atp_c + glu__L_c -> 10fthf7glu_c + h_c + adp_c + pi_c
FPGSm_1	Folylpolyglutamate Synthetase, Mitochondrial	4 glu__L_m + atp_m + thf_m -> 3 h2o_m + h_m + 5thf_m + adp_m + pi_m
FRDPtc	Lipid, flip-flop intracellular transport	frdp_x <=> frdp_c
FRDPtr	Lipid, flip-flop intracellular transport	frdp_x <=> frdp_r
FRUt1r	D-fructose transport in via uniport	fru_e <=> fru_c
FTHFDH	10-formyltetrahydrofolate:NADP+ oxidoreductase	10fthf_c + h2o_c + nadp_c -> co2_c + h_c + nadph_c + thf_c
FTHFLmi	Formate tetrahydrofolate ligase mitochondrial irreversible	atp_m + for_m + thf_m -> 10fthf_m + adp_m + pi_m
FUC14GALACGLCGALGLUSIDEte	Blood group intracellular transport	fuc14galacglcgalgluside_hs_e <=> fuc14galacglcgalgluside_hs_c
FUCACGALFUCGALACGLCGALGLUSIDEte	Blood group intracellular transport	fucacgalfucgalacglcgalgluside_hs_e <=> fucacgalfucgalacglcgalgluside_hs_c
FUCACNGAL14ACGLCGALGLUSIDEte	Blood group intracellular transport	fucacngal14acglcgalgluside_hs_e <=> fucacngal14acglcgalgluside_hs_c
FUCACNGALACGLCGALGLUSIDEte	Blood group intracellular transport	fucacngalacglcgalgluside_hs_e <=> fucacngalacglcgalgluside_hs_c
FUCASEe	Alpha-fucosidase, extracellular	h2o_e + s2l2fn2m2masn_e -> fuc__L_e + s2l2n2m2masn_e
FUCFUC132GALACGLCGAL14ACGLCGALGLUSIDEte	Blood group intracellular transport	fucfuc132galacglcgal14acglcgalgluside_hs_e <=> fucfuc132galacglcgal14acglcgalgluside_hs_c
FUCFUCFUCGALACGLC13GALACGLCGAL14ACGLCGALGLUSIDEte	Blood group intracellular transport	fucfucfucgalacglc13galacglcgal14acglcgalgluside_hs_e <=> fucfucfucgalacglc13galacglcgal14acglcgalgluside_hs_c
FUCFUCFUCGALACGLCGAL14ACGLCGALGLUSIDEte	Blood group intracellular transport	fucfucfucgalacglcgal14acglcgalgluside_hs_e <=> fucfucfucgalacglcgal14acglcgalgluside_hs_c
FUCGALGBSIDEte	Transport of Fucosyl Galactosylgloboside	fucgalgbside_hs_c <=> fucgalgbside_hs_e
FUCGALGBSIDEtg	Fucgalgbside hs intracellular transport	fucgalgbside_hs_c <=> fucgalgbside_hs_g
FUMAC	Fumarylacetoacetase	h2o_c + 4fumacac_c -> h_c + acac_c + fum_c
FUMSO4tm	Fumarate:sulfate antiport, mitochondrial	fum_c + so4_m <=> fum_m + so4_c
FUMtm	Fumarate transport, mitochondrial	pi_m + fum_c <=> pi_c + fum_m
G5SDym	Glutamate-5-semialdehyde dehydrogenase, mitochondria	h_m + nadph_m + glu5p_m -> nadp_m + pi_m + glu5sa_m
G6PDH1er	Glucose-6-phosphate dehydrogenase, endoplasmic reticulum	nad_r + g6p_r <=> nadh_r + h_r + 6pgl_r
G6PDH2er	Glucose 6 phosphate dehydrogenase endoplasmic reticulum	nadp_r + g6p_r <=> h_r + nadph_r + 6pgl_r
G6PPer	Glucose-6-phosphate phosphatase, edoplasmic reticular	h2o_r + g6p_r -> glc__D_r + pi_r
GACMTRc	Guanidinoacetate N-methyltransferase (c)	amet_c + gudac_c <=> h_c + ahcys_c + creat_c
GALACGLCGALGBSIDEte	Transport of Gal-GlcNac-Gal Globoside	galacglcgalgbside_hs_c <=> galacglcgalgbside_hs_e
GALACGLCGALGBSIDEtg	Galacglcgalgbside hs intracellular transport	galacglcgalgbside_hs_c <=> galacglcgalgbside_hs_g
GALGALFUCFUCGALACGLCGALACGLCGAL14ACGLCGALGLUSIDEte	Blood group intracellular transport	galgalfucfucgalacglcgalacglcgal14acglcgalgluside_hs_e <=> galgalfucfucgalacglcgalacglcgal14acglcgalgluside_hs_c
GALGALGALTHCRMtg	Galgalgalthcrm hs intracellular transport	galgalgalthcrm_hs_c <=> galgalgalthcrm_hs_g
GALSIDEtl	Galactocerebroside intracellular transport	galside_hs_c <=> galside_hs_l
GALt1r	Galactose transport (uniport)	gal_e <=> gal_c
GARFT	Phosphoribosylglycinamide formyltransferase	10fthf_c + gar_c <=> h_c + thf_c + fgam_c
GBA	Glucosylceramidase	h2o_c + gluside_hs_c -> glc__D_c + crm_hs_c
GBSIDEte	Globoside transport	gbside_hs_c <=> gbside_hs_e
GBSIDEtl	Globoside intracellular transport	gbside_hs_c <=> gbside_hs_l
GCCam	Glycine cleavage complex lipoylprotein mitochondrial	h_m + gly_m + lpro_m <=> co2_m + alpro_m
GCHOLAt2	Glycocholate transport via sodium cotransport	2 na1_e + gchola_e -> 2 na1_c + gchola_c
GD1B2te	Gd1b2 hs transport	gd1b2_hs_c <=> gd1b2_hs_e
GD1Cte	Gd1c hs transport	gd1c_hs_c <=> gd1c_hs_e
GDPFUCtg	GDPFuc Golgi transport via CMP antiport	gdpfuc_c + gmp_g <=> gdpfuc_g + gmp_c
GFUCS	GDP-L-fucose synthase	h_c + nadph_c + gdpddman_c -> nadp_c + gdpfuc_c
GGH_10FTHF7GLUl	Gamma-glutamyl hydrolase (10FTHF7GLU), lysosomal	10fthf7glu_l + h2o_l -> 10fthf6glu_l + glu__L_l
GGH_5THFl	Gamma-glutamyl hydrolase (5THF), lysosomal	5thf_l + 4 h2o_l -> 4 glu__L_l + thf_l
GGH_6DHFl	Gamma-glutamyl hydrolase (6DHF), lysosomal	6dhf_l + h2o_l -> 5dhf_l + glu__L_l
GGH_7THFe	Gamma-glutamyl hydrolase (7THF), extracellular	h2o_e + 7thf_e -> glu__L_e + 6thf_e
GGLUCT	Gamma-glutamylcyclotransferase	gluala_e -> ala__L_c + 5oxpro_c
GHMT2rm	Glycine hydroxymethyltransferase reversible mitochondrial	thf_m + ser__L_m <=> h2o_m + gly_m + mlthf_m
GLCAASE4ly	Beta-glucuronidase, lysosomal	h2o_l + cs_a_deg2_l -> glcur_l + cs_a_deg3_l
GLCAASE7ly	Beta-glucuronidase, lysosomal	h2o_l + cs_e_deg3_l -> glcur_l + cs_e_deg4_l
GLCAASE8ly	Beta-glucuronidase, lysosomal	h2o_l + ha_l -> glcur_l + ha_deg1_l
GLCAASE9ly	Beta-glucuronidase, lysosomal	2 h2o_l + ha_pre1_l -> acgam_l + glcur_l
GLCNACDASg	GlcNAc N-deacetylase / N-sulfotransferase	4 h2o_g + 4 paps_g + hs_pre9_g -> 4 h_g + 4 ac_g + 4 pap_g + hs_pre10_g
GLCter	Glucose transport, endoplasmic reticulum	glc__D_c <=> glc__D_r
GLGNS1	Glycogen synthase (ggn -> glygn1)	3 udpg_c + ggn_c -> 3 h_c + 3 udp_c + glygn1_c
GLNALANaEx	L-alanine/L-glutamine Na-dependent exchange (Gln-L in)	na1_e + ala__L_c + gln__L_e -> na1_c + ala__L_e + gln__L_c
GLNASNNaEx	L-glutamine/L-asparagine Na-dependent exchange (Gln-L in)	na1_e + asn__L_c + gln__L_e -> na1_c + asn__L_e + gln__L_c
GLNCYSNaEx	L-cysteine/L-glutamine Na-dependent exchange (Gln-L in)	na1_e + cys__L_c + gln__L_e -> na1_c + cys__L_e + gln__L_c
GLNtm	L-glutamine transport via electroneutral transporter	gln__L_c -> gln__L_m
GLPASE1	Glycogen phosphorylase (glygn2 -> dxtrn)	3 pi_c + glygn2_c -> 3 g1p_c + dxtrn_c
GLPASE2	Glycogen phosphorylase (amyls -> glc-D)	7 h2o_c + glygn3_c -> 7 glc__D_c + Tyr_ggn_c
GLUt6	Glutamate transport via Na, H symport and K antiport	h_e + 3 na1_e + k_c + glu__L_e -> h_c + glu__L_c + 3 na1_c + k_e
GLYt4	Glycine transport via sodium symport	na1_e + gly_e -> na1_c + gly_c
GLYt7_211_r	GLYt7 LPAREN 211 RPAREN r	2 na1_e + gly_e + cl_e <=> 2 na1_c + gly_c + cl_c
GLYtm	Glycine passive transport to mitochondria	gly_c <=> gly_m
GMPtg	GMP transport (Golgi)	gmp_c <=> gmp_g
GNDer	Phosphogluconate dehydrogenase, endoplasmic reticulum	nadp_r + 6pgc_r -> co2_r + nadph_r + ru5p__D_r
GPAM_hs_1	Glycerol-3-Phosphate Acyltransferase	Rtotalcoa_c + glyc3p_c -> 2 h_c + coa_c + alpa_hs_c
GQ1BALPHAte	Gq1balpha hs transport	gq1balpha_hs_c <=> gq1balpha_hs_e
GT1Ate	Gt1a hs transport	gt1a_hs_c <=> gt1a_hs_e
GTHOm	Glutathione oxidoreductase	h_m + nadph_m + gthox_m -> nadp_m + 2 gthrd_m
GTHPi	Glutathione peridoxase	h2o2_c + 2 gthrd_c -> 2 h2o_c + gthox_c
GTHPm	Glutathione peroxidase mitochondria	h2o2_m + 2 gthrd_m -> 2 h2o_m + gthox_m
GTHS	Glutathione synthetase	atp_c + gly_c + glucys_c -> h_c + adp_c + pi_c + gthrd_c
HCO3Em	HCO3 equilibration reaction	h2o_m + co2_m -> h_m + hco3_m
H2O2t	Hydrogen peroxide transport via diffusion	h2o2_e <=> h2o2_c
H2O2tm	Hydrogen peroxide transport via diffusion, mitochondria	h2o2_c -> h2o2_m
H2Oter	H2O endoplasmic reticulum transport	h2o_c <=> h2o_r
H2Otg	H2O transport, Golgi apparatus	h2o_c <=> h2o_g
HACD1x	(S)-3-Hydroxybutanoyl-CoA:NAD oxidoreductase	h_x + nadh_x + aacoa_x <=> nad_x + 3hbcoa_x
HACD9m	(2S,3S)-3-hydroxy-2-methylbutanoyl-CoA:NAD+ oxidoreductase	nad_m + 3hmbcoa_m <=> h_m + nadh_m + 2maacoa_m
HAS1	Hyaluronan synthase	udpglcur_c + uacgam_c -> 2 h_c + 2 udp_c + ha_pre1_e
HAtly	Hyaluronan transport, extracellular to lysosome	ha_e -> ha_l
HCO3_CLt	Bicarbonate transport (Cl-/HCO3- exchange)	hco3_e + cl_c <=> hco3_c + cl_e
HDCAt	Hexadecanoate n C160 transport in via uniport	hdca_e <=> hdca_c
HDD2COAtx	Hdd2coa intracellular transport	hdd2coa_c <=> hdd2coa_x
HESTRATRIOLte	Hydroxylated estrogen derivative transport	hestratriol_c <=> hestratriol_e
HESTRATRIOLtr	Hydroxylated estrogen derivative transport	hestratriol_c <=> hestratriol_r
HEX4	Hexokinase (D-mannose:ATP)	atp_c + man_c -> h_c + adp_c + man6p_c
HEXCt	Fatty acid transport via diffusion	hexc_e <=> hexc_c
HISt4	L-histidine transport in via sodium symport	na1_e + his__L_e -> na1_c + his__L_c
HMGCOAtm	Hydroxymethylglutaryl CoA reversible mitochondrial transport	hmgcoa_c <=> hmgcoa_m
HMGCOAtx	Hydroxymethylglutaryl-CoA reversible peroxisomal transport	hmgcoa_c <=> hmgcoa_x
HMGLm	Hydroxymethylglutaryl-CoA lyase	hmgcoa_m -> accoa_m + acac_m
HMGLx	Hydroxymethylglutaryl-CoA lyase	hmgcoa_x -> acac_x + accoa_x
HOMt4	L-homoserine via sodium symport	na1_e + hom__L_e -> na1_c + hom__L_c
HPACtr	Hydroxyphenylacetate transport via diffusion	4hphac_c <=> 4hphac_e
HPDCACRNCPT1	Carnitine fatty-acyl transferase	crn_c + hpdcacoa_c <=> coa_c + hpdcacrn_c
HPDCACRNCPT2	Heptadecanoate transport into the mitochondria	coa_m + hpdcacrn_m <=> crn_m + hpdcacoa_m
HSD17B42x_1	Hydroxysteroid (17-Beta) Dehydrogenase 4	2 h_x + thcholoylcoa_x + o2_x + 2 nadph_x -> dhcholoylcoa_x + 3 h2o_x + 2 nadp_x
HSD17B4x	Hydroxysteroid (17-beta) dehydrogenase 4	h_x + cholcoads_x + o2_x + nadph_x -> h2o_x + nadp_x + cholcoaone_x
HSD17B7r	Testicular 17-beta-hydroxysteroid dehydrogenase	h_r + nadph_r + estrone_r -> nadp_r + estradiol_r
HSD17B9r	17-beta-hydroxysteroid dehydrogenase (type 7)	1.5 o2_r + andrstrn_r + h_r + nadph_r -> 2 h2o_r + nadp_r + eandrstrn_r
Htx	H transporter, peroxisome	h_c <=> h_x
ICDHyr	Isocitrate dehydrogenase (NADP)	nadp_c + icit_c -> co2_c + nadph_c + akg_c
ICDHyp	Isocitrate dehydrogenase NADP	icit_x + nadp_x -> akg_x + co2_x + nadph_x
IDPtn	IDP nuclear transport	idp_c <=> idp_n
ILEt4	L-isoleucine transport in via sodium symport	na1_e + ile__L_e -> na1_c + ile__L_c
ILEtmi	Isoleucine transport from mitochondria to cytosol	ile__L_m <=> ile__L_c
ILETAm	Isoleucine transaminase mitochondrial	akg_m + ile__L_m <=> glu__L_m + 3mop_m
INSt	Inosine transport (diffusion)	ins_e <=> ins_c
INSTt2	Inositol transport in via proton symport	h_e + inost_e <=> h_c + inost_c
INSTt4	Inositol transport via sodium symport	na1_e + inost_e <=> na1_c + inost_c
IPDPtx	Isopentenyl diphosphate transport (peroxisome)	ipdp_x <=> ipdp_c
ITCOALm	Itaconate CoA ligase ADP forming mitochondrial	coa_m + atp_m + itacon_m -> adp_m + pi_m + itaccoa_m
ITPtn	ITP nuclear transport	itp_c <=> itp_n
KAS8	B-ketoacyl synthetase (palmitate, n-C16:0)	20 h_c + 14 nadph_c + accoa_c + 7 malcoa_c -> 6 h2o_c + 7 co2_c + 14 nadp_c + 8 coa_c + hdca_c
KCC2t	K+-Cl- cotransporter (NH4+)	nh4_e + cl_e <=> nh4_c + cl_c
KCCt	K+-Cl- cotransport	k_e + cl_e <=> k_c + cl_c
KHK	Ketohexokinase	atp_c + fru_c -> h_c + adp_c + f1p_c
KSII_CORE2tly	Keratan sulfate II (core 2) transport, extracellular to lysosome	ksii_core2_e -> ksii_core2_l
KSII_CORE4t	Keratan sulfate II (core4) transport, golgi to extracellular	ksii_core4_g -> ksii_core4_e
KSItly	Keratan sulfate I transport, extracellular to lysosome	ksi_e -> ksi_l
KYN3OX	Kynurenine 3 monooxygenase	o2_c + h_c + nadph_c + Lkynr_c -> h2o_c + nadp_c + hLkynr_c
LACZe	B-galactosidase, extracellular	h2o_e + lcts_e -> glc__D_e + gal_e
LALDO	D-Lactaldehyde NAD+ oxidoreductase (glutathione-formylating)	nad_c + lald__D_c + gthrd_c <=> h_c + nadh_c + lgt__S_c
LCADi_D	Lactaldehyde dehydrogenase	h2o_c + nad_c + lald__D_c -> 2 h_c + nadh_c + lac__D_c
LCTStg	Lactose transport from Golgi to extracellular (via vesicle)	lcts_g -> lcts_e
LCYSTAT	L-Cysteate:2-oxoglutarate aminotransferase	Lcyst_c + akg_c <=> glu__L_c + 3spyr_c
LCYSTCBOXL	3-Sulfoalanine carboxy-lyase	h_c + Lcyst_c -> co2_c + taur_c
LEUKTRA4tr	Leukotriene intracellular transport	leuktrA4_c <=> leuktrA4_r
LEUKTRB4t	Leukotriene B4 transmembrane (homo sapiens) transport	leuktrB4_e <=> leuktrB4_c
LEUKTRC4t	Leukotriene C4 transport via bicarbonate countertransport	hco3_c + leuktrC4_e <=> hco3_e + leuktrC4_c
LEUKTRD4t	Leukotriene D4 transport	leuktrD4_e <=> leuktrD4_c
LEUTAm	Leucine transaminase mitochondrial	akg_m + leu__L_m <=> glu__L_m + 4mop_m
TTCCOAtx	Fatty acid intracellular transport	ttccoa_c <=> ttccoa_x
LIPOti_1	Transport of Lipoate via Sodium Symport	h2o_c + atp_c + na1_e + lipoate_e -> h_c + adp_c + pi_c + na1_c + lipoate_c
L_LACtcm	L-lactate transport via diffusion (cytosol to mitochondria)	lac__L_c -> lac__L_m
LNLCCPT1	Carnitine O-palmitoyltransferase	crn_c + lnlccoa_c <=> coa_c + lnlccrn_c
LNLCCPT2	Carnitine transferase	coa_m + lnlccrn_m <=> crn_m + lnlccoa_m
LNLCCRNt	Transport into the mitochondria (carnitine)	lnlccrn_c <=> lnlccrn_m
LNLCt	Linoleic acid (n-C18:2) transport in via diffusion	lnlc_e <=> lnlc_c
LNLNCAt	Fatty acid transport via diffusion	lnlnca_e <=> lnlnca_c
LNLNCGCPT2	Carnitine transferase	coa_m + lnlncgcrn_m <=> crn_m + lnlncgcoa_m
LNLNCGCRNt	Transport into the mitochondria (carnitine)	lnlncgcrn_c <=> lnlncgcrn_m
LNLNCGt	Fatty acid transport via diffusion	lnlncg_e <=> lnlncg_c
LPASE	Lysophospholipase	h2o_c + lpchol_hs_c -> h_c + Rtotal_c + g3pc_c
LSTO1r	Lathosterol oxidase	o2_r + h_r + nadph_r + chlstol_r -> 2 h2o_r + nadp_r + ddsmsterol_r
LYSt4	L-lysine transport in via sodium symport	na1_e + lys__L_e -> na1_c + lys__L_c
LYStm	Lysine mitochondrial transport via ornithine carrier	h_m + lys__L_c <=> h_c + lys__L_m
LYStn	L-lysine transport, nuclear	lys__L_c <=> lys__L_n
MALtm	Malate transport mitochondrial	pi_m + mal__L_c -> pi_c + mal__L_m
MALTt1r	Maltose transport (uniport)	malt_e <=> malt_c
MANt1r	Mannose transport (uniport)	man_e <=> man_c
MCDp	Malonyl-CoA Decarboxylase peroxisomal	h_x + malcoa_x -> accoa_x + co2_x
MCPST	3-mercaptopyruvate sulfurtransferase	cyan_c + mercppyr_c -> h_c + pyr_c + tcynt_c
ME1m	Malic enzyme NAD mitochondrial	nad_m + mal__L_m -> nadh_m + co2_m + pyr_m
ME2m	Malic enzyme NADP mitochondrial	nadp_m + mal__L_m -> nadph_m + co2_m + pyr_m
MECOALm	Mesaconate--CoA ligase (ADP-forming), mitochondrial	coa_m + atp_m + mescon_m -> adp_m + pi_m + mescoa_m
MECOAS1m	Mesaconate--CoA ligase (GDP-forming)	coa_m + gtp_m + mescon_m <=> pi_m + gdp_m + mescoa_m
METAT	Methionine adenosyltransferase	h2o_c + atp_c + met__L_c -> pi_c + amet_c + ppi_c
METS	Methionine synthase	5mthf_c + hcys__L_c -> h_c + met__L_c + thf_c
METtec	L-methionine transport via diffusion (extracellular to cytosol)	met__L_e <=> met__L_c
MI1345PP	D-myo-Inositol 1,3,4,5-tetrakisphosphate 5-phosphohydrolase	h2o_c + mi1345p_c -> pi_c + mi134p_c
MI134PP	D-myo-Inositol 1,3,4-trisphosphate 1-phosphohydrolase	h2o_c + mi134p_c -> pi_c + mi34p_c
MI145PK	Inositol-1,4,5-trisphosphate 3-kinase	atp_c + mi145p_c -> h_c + adp_c + mi1345p_c
MI145PP	D-myo-Inositol-1,4,5-trisphosphate 5-phosphohydrolase	h2o_c + mi145p_c -> pi_c + mi14p_c
MI14PP	D-myo-Inositol-1,4-bisphosphate 1-phosphohydrolase	h2o_c + mi14p_c -> pi_c + mi4p__D_c
MI1P_Dtn	Inositol 1-phosphate nuclear transport (diffusion)	mi1p__D_c <=> mi1p__D_n
MMCDm	Methylmalonyl-CoA decarboxylase, mitochondrial	h_m + mmcoa__S_m -> co2_m + ppcoa_m
MMEm	Methylmalonyl-CoA epimerase/racemase	mmcoa__R_m <=> mmcoa__S_m
MMMm	Methylmalonyl-CoA mutase	mmcoa__R_m <=> succoa_m
MMSAD1m	Methylmalonate-semialdehyde dehydrogenase	2mop_m + nad_m + coa_m -> nadh_m + co2_m + ppcoa_m
MTHFCm	Methenyltetrahydrifikate cyclohydrolase mitochondrial	h2o_m + methf_m <=> 10fthf_m + h_m
MTHFD2m	Methylenetetrahydrofolate dehydrogenase (NAD), mitochondrial	nad_m + mlthf_m <=> nadh_m + methf_m
NACHEX10ly	Beta-N-acetylhexosaminidase, lysosomal	2 h2o_l + ksi_deg7_l -> 2 acgam_l + ksi_deg8_l
NACHEX13ly	Beta-N-acetylhexosaminidase, lysosomal	h2o_l + ksi_deg16_l -> acgam_l + ksi_deg17_l
NACHEX16ly	Beta-N-acetylhexosaminidase, lysosomal	h2o_l + ksi_deg25_l -> acgam_l + ksi_deg26_l
NACHEX17ly	Beta-N-acetylhexosaminidase, lysosomal	h2o_l + ksi_deg28_l -> acgam_l + ksi_deg29_l
NACHEX20ly	Beta-N-acetylhexosaminidase, lysosomal	h2o_l + ksi_deg37_l -> acgam_l + ksi_deg38_l
NACHEX25ly	Beta-N-acetylhexosaminidase, lysosomal	h2o_l + ksii_core2_deg9_l -> acgam_l + f1a_l
NACHEX26ly	Beta-N-acetylhexosaminidase, lysosomal	2 h2o_l + ksii_core4_deg4_l -> 2 acgam_l + ksii_core2_deg5_l
NACHEX27ly	Beta-N-acetylhexosaminidase, lysosomal	h2o_l + ha_deg1_l -> acgam_l + ha_pre1_l
NACHEXA10ly	Beta-N-acetylhexosaminidase A, lysosomal	2 h2o_l + ksi_deg9_l -> acgam_l + h_l + so4_l + ksi_deg11_l
NACHEXA11ly	Beta-N-acetylhexosaminidase A, lysosomal	2 h2o_l + ksi_deg12_l -> acgam_l + h_l + so4_l + ksi_deg14_l
NACHEXA12ly	Beta-N-acetylhexosaminidase A, lysosomal	2 h2o_l + ksi_deg15_l -> acgam_l + h_l + so4_l + ksi_deg17_l
NACHEXA13ly	Beta-N-acetylhexosaminidase A, lysosomal	2 h2o_l + ksi_deg18_l -> acgam_l + h_l + so4_l + ksi_deg20_l
NACHEXA15ly	Beta-N-acetylhexosaminidase A, lysosomal	2 h2o_l + ksi_deg24_l -> acgam_l + h_l + so4_l + ksi_deg26_l
NACHEXA18ly	Beta-N-acetylhexosaminidase A, lysosomal	2 h2o_l + ksi_deg33_l -> acgam_l + h_l + so4_l + ksi_deg35_l
NACHEXA20ly	Beta-N-acetylhexosaminidase A, lysosomal	2 h2o_l + ksii_core2_deg3_l -> acgam_l + h_l + so4_l + ksii_core2_deg5_l
NACHEXA21ly	Beta-N-acetylhexosaminidase A, lysosomal	2 h2o_l + ksii_core2_deg6_l -> acgam_l + h_l + so4_l + ksii_core2_deg8_l
NACHEXA9ly	Beta-N-acetylhexosaminidase A, lysosomal	3 h2o_l + ksi_deg6_l -> 2 acgam_l + h_l + so4_l + ksi_deg8_l
NACt	Nicotinic acid transport	nac_e -> nac_c
NADHtru	NADH transporter, endoplasmic reticulum	nadh_c -> nadh_r
NADPHtru	NADPH transporter, endoplasmic reticulum	nadph_c -> nadph_r
NADPtru	NADP transporter, endoplasmic reticulum	nadp_r -> nadp_c
NADPtxu	NADP transport, glyoxysome	nadp_x -> nadp_c
NADtn	NAD transport nuclear through pores	nad_n <=> nad_c
NADtru	NAD transporter, endoplasmic reticulum	nad_r -> nad_c
NAIt	Na+ / iodide cotransport	2 na1_e + i_e <=> 2 na1_c + i_c
NBAHH_ir	Nalpha-(beta-alanyl)-L-histidine hydrolase IR	h2o_c + carn_c -> ala_B_c + his__L_c
NCCt	Na+-Cl- cotransport	na1_e + cl_e -> na1_c + cl_c
NDP8	Nucleoside-diphosphatase (dUDP)	h2o_c + dudp_c -> h_c + pi_c + dump_c
NDP8ex	Nucleoside-diphosphatase (UTP), extracellular	h2o_e + utp_e -> h_e + pi_e + udp_e
NDPK3m	ATP:CDP phosphotransferase, mitochondria	atp_m + cdp_m <=> adp_m + ctp_m
NDPK4m	ATP:dTDP phosphotransferase, mitochondria	atp_m + dtdp_m -> adp_m + dttp_m
NDPK4n	Nucleoside-diphosphate kinase (ATP:dTDP), nuclear	atp_n + dtdp_n <=> adp_n + dttp_n
NDPK6m	ATP:dUDP phosphotransferase, mitochondria	atp_m + dudp_m <=> adp_m + dutp_m
NDPK7n	Nucleoside-diphosphate kinase (ATP:dCDP), nuclear	atp_n + dcdp_n <=> dctp_n + adp_n
NDPK9n	Nucleoside-diphosphate kinase (ATP:IDP), nuclear	atp_n + idp_n <=> adp_n + itp_n
NH4tn	Ammonia nuclear transport	nh4_c <=> nh4_n
NICRNTtn	NICRNT transport, nuclear trhough pore	nicrnt_c <=> nicrnt_n
NKCC2t	Na+-K+-Cl- cotransport (NH4+)	na1_e + nh4_e + 2 cl_e <=> nh4_c + na1_c + 2 cl_c
NOS2_2	Nitric Oxide Synthase (No Forming)	o2_c + nadph_c + nwharg_c -> h2o_c + h_c + nadp_c + citr__L_c + no_c
NRPPHRSULT	Norepinephrine Sulfotransferase	paps_c + nrpphr_c -> h_c + pap_c + nrpphrsf_c
NRVNCCOAtx	Fatty acid intracellular transport	nrvnccoa_c <=> nrvnccoa_x
NTD12	5'-nucleotidase (dIMP)	h2o_c + dimp_c -> pi_c + din_c
NTD4e	5'-nucleotidase (CMP), extracellular	h2o_e + cmp_e -> pi_e + cytd_e
NTD7e	5'-nucleotidase (AMP), extracellular	h2o_e + amp_e -> adn_e + pi_e
NTD9e	5'-nucleotidase (GMP), extracellular	h2o_e + gmp_e -> pi_e + gsn_e
O2Stm	Superoxide anion transport via diffusion (mitochondria)	o2s_c <=> o2s_m
O2Stn	Superoxide anion transport via diffusion (nucleus)	o2s_c <=> o2s_n
O2ter	O2 transport endoplasmic reticulum	o2_c <=> o2_r
O2tn	O2 transport (diffusion), nucleus	o2_c <=> o2_n
OCCOAtm	Octanoyl-CoA transport, diffusion	occoa_c -> occoa_m
OCCOAtx	Fatty acid intracellular transport	occoa_c <=> occoa_x
OIVD2m	2-oxoisovalerate dehydrogenase (acylating; 3-methyl-2-oxobutanoate), mitochondrial	3mob_m + nad_m + coa_m -> nadh_m + co2_m + ibcoa_m
ORNt4m	Ornithine mitochondrial transport exchange with citruline	h_c + orn_m + citr__L_c <=> h_m + orn_c + citr__L_m
ORNt	Ornithine transport via diffusion	orn_e -> orn_c
P45027A11m	5-beta-cholestane-3-alpha,7-alpha,12-alpha-triol 27-hydroxylase	o2_m + h_m + nadph_m + xoltriol_m -> h2o_m + nadp_m + xoltetrol_m
P45027A13m	5-beta-cholestane-3-alpha,7-alpha,12-alpha-triol 27-hydroxylase	o2_m + nadph_m + thcholst_m -> h2o_m + nadp_m + thcholstoic_m
P45027A14m	5-beta-cytochrome P450, family 27, subfamily A, polypeptide 1	o2_m + h_m + nadph_m + xol7ah2_m -> h2o_m + nadp_m + xol7ah3_m
P45027A15m	5-beta-cytochrome P450, family 27, subfamily A, polypeptide 1	o2_m + h_m + nadph_m + xol7ah3_m -> 2 h2o_m + nadp_m + xol7ah2al_m
P4507B12r	Oxysterol 7alpha-hydroxylase	o2_r + h_r + nadph_r + xol27oh_r -> h2o_r + nadp_r + xoltri27_r
PAIL_HStn	Phosphatidylinositol nuclear transport (diffusion)	pail_hs_c <=> pail_hs_n
PAPStg	3'-Phosphoadenylyl sufate Golgi transport	paps_c <=> paps_g
PAPtg	Adenosine 3',5'-bisphosphate Golgi transport	pap_g -> pap_c
PCHOLP_hs	Choline phosphatase	h2o_c + pchol_hs_c -> h_c + pa_hs_c + chol_c
PCREATtmdiffir	Phosphocreatine transport to/from mitochondria via diffusion	pcreat_m -> pcreat_c
PCRNtc	Transport into the cytosol from peroxisome (carnitine)	pcrn_x -> pcrn_c
PCRNtm	Transport into the mitochondria from cytosol (carnitine)	pcrn_c <=> pcrn_m
PDE1	3',5'-cyclic-nucleotide phosphodiesterase	h2o_c + camp_c -> h_c + amp_c
PI34P5K	Phosphatidylinositol 3,4-bisphosphate 5-kinase	atp_c + pail34p_hs_c -> h_c + adp_c + pail345p_hs_c
PI3P4K	Phosphatidylinositol 3-phosphate 4-kinase	atp_c + pail3p_hs_c -> h_c + adp_c + pail34p_hs_c
PDE4	3',5'-cyclic-nucleotide phosphodiesterase	h2o_c + 35cgmp_c -> h_c + gmp_c
PDHm	Pyruvate dehydrogenase	nad_m + coa_m + pyr_m -> nadh_m + co2_m + accoa_m
PDXPP	Pyridoxine 5-phosphate phosphatase	h2o_c + pdx5p_c -> pi_c + pydxn_c
PEFLIP	Phosphatidylethanolamine flippase	h2o_c + atp_c + pe_hs_e -> h_c + adp_c + pi_c + pe_hs_c
PEROXx	Peroxisomal lumped long chain fatty acid oxidation	3 nad_x + 3 coa_x + 3 h2o_x + 2 o2_x + pristcoa_x -> 3 h_x + 3 nadh_x + accoa_x + 2 h2o2_x + dmnoncoa_x + 2 ppcoa_x
PGCD	Phosphoglycerate dehydrogenase	nad_c + 3pg_c -> h_c + nadh_c + 3php_c
PGLer	6-phosphogluconolactonase, endoplasmic reticulum	h2o_r + 6pgl_r -> h_r + 6pgc_r
PGLYCt	Phosphatidylglycerol Transport	pglyc_hs_e <=> pglyc_hs_c
PGPP_hs	Phosphatidylglycerol phosphate phosphatase (homo sapiens)	h2o_c + pgp_hs_c -> pi_c + pglyc_hs_c
PGPPT	Phosphatidyl-CMP: glycerophosphate phosphatidyltransferase	cdpdag_hs_c + glyc3p_c -> h_c + cmp_c + pgp_hs_c
PHEMEtm	Protoheme transport (mitochondria)	pheme_m <=> pheme_c
PHEt4	L-phenylalanine transport in via sodium symport	na1_e + phe__L_e -> na1_c + phe__L_c
PHETA1m	L-Phenylalanine:2-oxoglutarate aminotransferase, mitochondria	akg_m + phe__L_m <=> glu__L_m + phpyr_m
PHYHx	Phytanoyl-CoA dioxygenase, peroxisomal	o2_x + akg_x + phytcoa_x -> co2_x + phyt2ohcoa_x + succ_x
PHYQt	Phylloquinone transport	h2o_c + atp_c + phllqne_e -> h_c + adp_c + pi_c + phllqne_c
PHYTt	Fatty acid transport via diffusion	phyt_e <=> phyt_c
PI345P5P	Phosphatidylinositol-3,4,5-trisphosphate 5-phosphatase	h2o_c + pail345p_hs_c -> pi_c + pail34p_hs_c
PI45P3K	Phosphatidylinositol 4,5-bisphosphate 3-kinase	atp_c + pail45p_hs_c -> h_c + adp_c + pail345p_hs_c
PI45P5P	Phosphatidylinositol-4,5-bisphosphate 5-phosphatase	h2o_c + pail45p_hs_c -> pi_c + pail4p_hs_c
PI4PLC	Phosphatidylinositol 4-phosphate phospholipase C	h2o_c + pail4p_hs_c -> h_c + dag_hs_c + mi14p_c
PI4PLCn	Phosphatidylinositol 4-phosphate phospholipase C, nucleus	h2o_n + pail4p_hs_n -> h_n + dag_hs_n + mi14p_n
PIACGT	Phosphatidylinositol N-acetylglucosaminyltransferase	pail_hs_c + uacgam_c -> h_c + udp_c + acgpail_hs_c
PROSTGE1t	Prostaglandin transport via bicarbonate countertransport	hco3_c + prostge1_e <=> hco3_e + prostge1_c
PROSTGE2t	Prostaglandin transport via bicarbonate countertransport	hco3_c + prostge2_e <=> hco3_e + prostge2_c
PIPLC	Phosphatidylinositol phospholipase C	h2o_c + pail_hs_c -> h_c + dag_hs_c + mi1p__D_c
PIPLCn	Phosphatidylinositol phospholipase C, nucleus	h2o_n + pail_hs_n -> h_n + dag_hs_n + mi1p__D_n
PIter	Phosphate transport, endoplasmic reticulum	pi_r <=> pi_c
PItn	Phosphate transport, nuclear	pi_n <=> pi_c
PItx	Phosphate transporter, peroxisome	pi_c <=> pi_x
PLA2_2	Phospholipase A2	h2o_c + pchol_hs_c -> h_c + Rtotal2_c + lpchol_hs_c
PMI12346PH	5 diphosphoinositol 1 2 3 4 6 pentakisphosphate diphosphohydrolase	h2o_c + ppmi12346p_c -> h_c + pi_c + minohp_c
PPAer	Inorganic diphosphatase, endoplasmic reticulum	h2o_r + ppi_r -> 2 pi_r + h_r
PPAm	Inorganic diphosphatase	h2o_m + ppi_m -> h_m + 2 pi_m
PPAP	Phosphatidic acid phosphatase	h2o_c + pa_hs_c -> pi_c + dag_hs_c
PPDOy	Propane-1,2-diol:NADP+ 1-oxidoreductase	h_c + nadph_c + lald__D_c -> nadp_c + 12ppd__R_c
PPItr	Diphosphate transporter, endoplasmic reticulum	ppi_c <=> ppi_r
PPMI12346Ptn	5-diphosphatidylinositol pentakisphosphate nuclear transport (diffusion)	ppmi12346p_c <=> ppmi12346p_n
PPPG9tm	Protoporphyrinogen IX mitochondrial transport	pppg9_c <=> pppg9_m
PPPGOm	Protoporphyrinogen oxidase mitochondrial	3 o2_m + 2 pppg9_m -> 6 h2o_m + 2 ppp9_m
PRASCSi	Phosphoribosylaminoimidazolesuccinocarboxamide synthase	atp_c + asp__L_c + 5aizc_c -> h_c + adp_c + pi_c + 25aics_c
PRGNLONESULT	Steroid sulfotransferase	paps_c + prgnlone_c -> h_c + pap_c + prgnlones_c
PRGNLONEtr	Pregnenolone intracellular transport	prgnlone_c <=> prgnlone_r
PRGSTRNt	Progesterone transport	prgstrn_e <=> prgstrn_c
PRISTCOAtx	Pristcoa peroxisomal transport	pristcoa_x <=> pristcoa_c
PRISTtx	Prist peroxisomal transport	prist_x <=> prist_c
PROSTGE2t3	Prostaglandine E2 transport (ATP-dependent)	h2o_c + atp_c + prostge2_c -> h_c + adp_c + pi_c + prostge2_e
PROSTGI2t	Prostaglandin I2 transport	hco3_c + prostgi2_e <=> hco3_e + prostgi2_c
PROt4	Na+/Proline-L symporter	na1_e + pro__L_e -> na1_c + pro__L_c
PROtm	L proline transport mitochondrial	pro__L_c -> pro__L_m
PSFLIP	Phosphatidylserine flippase	h2o_c + atp_c + ps_hs_e -> h_c + adp_c + pi_c + ps_hs_c
PSFLIPm	Phosphatidylserine flippase	h2o_c + atp_c + ps_hs_c -> h_c + adp_c + pi_c + ps_hs_m
PTDCACRNCPT2	Pentadecanoate transport into the mitochondria	coa_m + ptdcacrn_m <=> crn_m + ptdcacoa_m
PYDXK	Pyridoxal kinase	atp_c + pydx_c -> h_c + adp_c + pydx5p_c
PYDXPP	Pyridoxal 5-phosphate phosphatase	h2o_c + pydx5p_c -> pi_c + pydx_c
PYNP2r	Pyrimidine-nucleoside phosphorylase (uracil)	pi_c + uri_c <=> ura_c + r1p_c
PYRt2p	Pyruvate peroxisomal transport via proton symport	h_c + pyr_c <=> h_x + pyr_x
RDH1a	Retinol dehydrogenase (all-trans,NADPH)	nadp_c + retinol_c -> h_c + nadph_c + retinal_c
RIBt	D-ribose transport via diffusion	rib__D_e <=> rib__D_c
RIBt2	Ribose transport in via proton symporter	h_e + rib__D_e -> h_c + rib__D_c
S2L2N2M2MASNtly	S2l2n2m2masn transport, extracellular to lysosome	s2l2n2m2masn_e -> s2l2n2m2masn_l
S4T2g	Chondroitin 4-sulfotransferase, Golgi apparatus	cs_a_b_pre3_g + paps_g -> h_g + cspg_a_g + pap_g
S4T3g	Chondroitin 4-sulfotransferase, Golgi apparatus	cs_e_pre4_g + paps_g -> h_g + pap_g + cs_e_pre5a_g
S4TASE1ly	N-acetylgalactosamine-4-sulfatase, lysosomal	h2o_l + cs_a_l <=> h_l + so4_l + cs_a_deg1_l
S4TASE2ly	N-acetylgalactosamine-4-sulfatase, lysosomal	h2o_l + cs_a_deg3_l <=> h_l + so4_l + cs_a_deg4_l
S4TASE3ly	N-acetylgalactosamine-4-sulfatase, lysosomal	h2o_l + cs_b_l <=> h_l + so4_l + cs_b_deg1_l
S4TASE4ly	N-acetylgalactosamine-4-sulfatase, lysosomal	h2o_l + cs_e_l <=> h_l + so4_l + cs_e_deg1_l
S6T18g	Galactose/N-acetylglucosamine 6-O-sulfotransferase, Golgi apparatus	ksii_core4_pre10_g + paps_g -> h_g + pap_g + ksii_core4_g
S6T20g	Chondroitin 6-sulfotransferase, Golgi apparatus	cs_c_pre3_g + paps_g -> h_g + cspg_c_g + pap_g
S6T3g	Galactose/N-acetylglucosamine 6-O-sulfotransferase, Golgi apparatus	ksii_core2_pre10_g + paps_g -> h_g + pap_g + ksii_core2_g
S6TASE11ly	N-acetylglucosamine-6-sulfatase, lysosomal	h2o_l + ksi_deg6_l <=> h_l + so4_l + ksi_deg7_l
S6TASE14ly	N-acetylglucosamine-6-sulfatase, lysosomal	h2o_l + ksi_deg15_l <=> h_l + so4_l + ksi_deg16_l
S6TASE15ly	N-acetylglucosamine-6-sulfatase, lysosomal	h2o_l + ksi_deg18_l <=> h_l + so4_l + ksi_deg19_l
S6TASE16ly	N-acetylglucosamine-6-sulfatase, lysosomal	h2o_l + ksi_deg21_l <=> h_l + so4_l + ksi_deg22_l
S6TASE17ly	N-acetylglucosamine-6-sulfatase, lysosomal	h2o_l + ksi_deg24_l <=> h_l + so4_l + ksi_deg25_l
S6TASE21ly	N-acetylglucosamine-6-sulfatase, lysosomal	h2o_l + ksi_deg36_l <=> h_l + so4_l + ksi_deg37_l
S6TASE24ly	N-acetylglucosamine-6-sulfatase, lysosomal	h2o_l + ksii_core2_deg6_l <=> h_l + so4_l + ksii_core2_deg7_l
S6TASE25ly	Galactose-6-sulfate sulfatase, lysosomal	h2o_l + ksii_core4_deg1_l <=> h_l + so4_l + ksii_core4_deg2_l
S6TASE26ly	N-acetylglucosamine-6-sulfatase, lysosomal	h2o_l + ksii_core4_deg3_l <=> h_l + so4_l + ksii_core4_deg4_l
S6TASE5ly	N-acetylgalactosamine-6-sulfatase, lysosomal	h2o_l + cs_c_deg3_l <=> h_l + so4_l + cs_c_deg4_l
S6TASE6ly	N-acetylgalactosamine-6-sulfatase, lysosomal	h2o_l + cs_d_l <=> h_l + so4_l + cs_d_deg1_l
S6TASE8ly	N-acetylgalactosamine-6-sulfatase, lysosomal	h2o_l + cs_e_deg1_l <=> h_l + so4_l + cs_e_deg2_l
SADT	Sulfate adenylyltransferase	h_c + atp_c + so4_c -> ppi_c + aps_c
SALMCOM	S-Adenosyl-L-methionine:catechol O-methyltransferase	amet_c + nrpphr_c -> h_c + ahcys_c + normete__L_c
SALMCOM2	S-Adenosyl-L-methionine:catechol O-methyltransferase	amet_c + adrnl_c -> h_c + ahcys_c + mepi_c
SBPP3er	Sphingoid base-phosphate phosphatase (sphinganine 1-phosphatase), endoplasmic reticulum	h2o_r + sphs1p_r -> pi_r + sphings_r
SBTD_D2	D sorbitol dehydrogenase D fructose producing	nad_c + sbt__D_c -> h_c + nadh_c + fru_c
SBTR	D sorbitol reductase	h_c + nadph_c + glc__D_c -> nadp_c + sbt__D_c
SERASNNaEx	L-serine/L-asparagine Na-dependent exchange (Ser-L in)	na1_e + asn__L_c + ser__L_e -> na1_c + asn__L_e + ser__L_c
SERGLYexR	L-Serine/Glycine reversible exchange	gly_c + ser__L_e <=> gly_e + ser__L_c
SERTHRNaEx	L-serine/L-threonine Na-dependent exchange (Ser-L in)	na1_e + ser__L_e + thr__L_c -> na1_c + ser__L_c + thr__L_e
SERtN1	Serine transport (Na, H coupled)	h_c + 2 na1_e + ser__L_e <=> h_e + 2 na1_c + ser__L_c
SFGTHi	S-Formylglutathione hydralase	h2o_c + Sfglutth_c -> h_c + for_c + gthrd_c
SGALSIDEtl	Sgalside hs intracellular transport	sgalside_hs_c <=> sgalside_hs_l
SIAASE4ly	Sialidase, lysosomal	h2o_l + ksii_core4_l -> acnam_l + ksii_core4_deg1_l
SLCBK1	Sphingolipid long chain base kinase sphinganine	atp_c + sphgn_c -> h_c + adp_c + sph1p_c
SLDt	L-sulfolactate transport (cytosol to extracellular)	sl__L_c -> sl__L_e
SMPD3g	Sphingomyelin phosphodiesterase 3, neutral membrane (neutral sphingomyelinase II)	h2o_g + sphmyln_hs_g -> h_g + crm_hs_g + cholp_g
SMS	Sphingomyelin synthase (homo sapiens)	pchol_hs_c + crm_hs_c -> dag_hs_c + sphmyln_hs_c
SO4t4_2	Sulfate transport via sodium symport	2 na1_e + so4_e <=> 2 na1_c + so4_c
SO4tl	Sulfate transport (lysosome)	so4_l <=> so4_c
SPH1Pter	Sphinganine 1 phosphate endoplasmic reticular transport	sph1p_c <=> sph1p_r
SPHINGStl	Sphingosine intracellular transport	sphings_c <=> sphings_l
SPHINGStr	Sphingosine intracellular transport	sphings_c <=> sphings_r
SPHK21c	Sphingosine kinase	atp_c + sphings_c -> h_c + adp_c + sphs1p_c
SPHMYLNtg	Sphingomyelin intracellular transport	sphmyln_hs_c <=> sphmyln_hs_g
SPODMe	Superoxide dismutase, extracellular	2 h_e + 2 o2s_e -> h2o2_e + o2_e
SPR	Sepiapterin reductase	2 h_c + 2 nadph_c + 6pthp_c -> 2 nadp_c + thbpt_c
SQLEr	Squalene epoxidase endoplasmic reticular NADP	o2_r + h_r + nadph_r + sql_r -> h2o_r + nadp_r + Ssq23epx_r
SQLSr	Squalene synthase	h_r + nadph_r + 2 frdp_r -> nadp_r + 2 ppi_r + sql_r
STCOAtx	Fatty acid intracellular transport	stcoa_c <=> stcoa_x
STRDNCCPT1	Carnitine O-palmitoyltransferase	crn_c + strdnccoa_c <=> coa_c + strdnccrn_c
STRDNCt	Fatty acid transport via diffusion	strdnc_e <=> strdnc_c
STS1	Steryl-sulfatase	h2o_c + dheas_c -> h_c + dhea_c + so4_c
STS2	Steryl-sulfatase	h2o_c + estrones_c -> h_c + estrone_c + so4_c
SUCCtp	Succinate transporter, peroxisome	succ_c <=> succ_x
SUCD1m	Succinate dehydrogenase	fad_m + succ_m -> fadh2_m + fum_m
SULFOX	Sulfite oxidase	h2o_c + so3_c + 2 ficytC_m -> 2 h_c + 2 focytC_m + so4_c
TAURt4_2_r	TAURt4 LPAREN 2 RPAREN r	2 na1_e + taur_e <=> 2 na1_c + taur_c
TCHOLAt	Taurocholate transport via bicarbonate countertransport	hco3_c + tchola_e <=> hco3_e + tchola_c
TCYNTtm	Thiocyanate transport via diffusion (mitochondrial)	tcynt_m -> tcynt_c
TDCHOLAtx	Bile acid intracellular transport	tdchola_x <=> tdchola_c
TETHEX3COAtx	Fatty acid intracellular transport	tethex3coa_c <=> tethex3coa_x
TETHEX3t	Fatty acid transport via diffusion	tethex3_e <=> tethex3_c
TETPENT3CPT1	Carnitine O-palmitoyltransferase	crn_c + tetpent3coa_c <=> coa_c + tetpent3crn_c
TETPENT6COAtx	Fatty acid intracellular transport	tetpent6coa_c <=> tetpent6coa_x
TETPENT6CPT1	Carnitine O-palmitoyltransferase	crn_c + tetpent6coa_c <=> coa_c + tetpent6crn_c
TETPENT6CRNt	Transport into the mitochondria (carnitine)	tetpent6crn_c <=> tetpent6crn_m
TETTET6CPT2	Carnitine transferase	coa_m + tettet6crn_m <=> crn_m + tettet6coa_m
THCHOLSTOICtm	Lipid, flip-flop intracellular transport	thcholstoic_m <=> thcholstoic_x
THD1m	NAD(P) transhydrogenase	nadp_m + h_c + nadh_m -> h_m + nadph_m + nad_m
THFtm	5,6,7,8-Tetrahydrofolate transport, diffusion, mitochondrial	thf_c <=> thf_m
THMDt4	Thymidine transport in via sodium symport	na1_e + thymd_e -> na1_c + thymd_c
THMMPt4_1	Thiamine Monophosphate Transport in via Anion Antiport	h2o_c + thmmp_e <=> h2o_e + thmmp_c
THRCYSNaEx	L-cysteine/L-threonine Na-dependent exchange (Thr-L in)	na1_e + cys__L_c + thr__L_e -> na1_c + cys__L_e + thr__L_c
THRGLNNaEx	L-threonine/L-glutamine Na-dependent exchange (Thr-L in)	na1_e + gln__L_c + thr__L_e -> na1_c + gln__L_e + thr__L_c
THRGLYexR	L-threonine/glycine reversible exchange	gly_c + thr__L_e <=> gly_e + thr__L_c
THRSERNaEx	L-serine/L-threonine Na-dependent exchange (Thr-L in)	na1_e + ser__L_c + thr__L_e -> na1_c + ser__L_e + thr__L_c
THYMDtl	Thymidine facilated transport from lysosome	thymd_l <=> thymd_c
THYMDtm	Thymd transport	thymd_c <=> thymd_m
THYOXt	T4 transport via bicarbonate countertransport	hco3_c + thyox__L_e <=> hco3_e + thyox__L_c
TMABADH	4-trimethylaminobutyraldehyde dehydrogenase	h2o_c + nad_c + 4tmeabut_c -> 2 h_c + nadh_c + 4tmeabutn_c
TMDK1m	Thymidine kinase (ATP:thymidine)	atp_m + thymd_m -> h_m + adp_m + dtmp_m
TMNDNCCOAtx	Fatty acid intracellular transport	tmndnccoa_c <=> tmndnccoa_x
TMNDNCCPT1	Carnitine O-palmitoyltransferase	crn_c + tmndnccoa_c <=> coa_c + tmndnccrn_c
TMNDNCCRNt	Transport into the mitochondria (carnitine)	tmndnccrn_c <=> tmndnccrn_m
TMNDNCt	Fatty acid transport via diffusion	tmndnc_e <=> tmndnc_c
TRDR2	Thioredoxin (ubiquinone 10) reductase (NADPH)	h_c + nadph_c + q10_c -> nadp_c + q10h2_c
TRIODTHYSUFt	Triiodothyronine sulfate transport (diffusion)	triodthysuf_c -> triodthysuf_e
TRIODTHYSULT	Triiodothyronine Sulfotransferase	paps_c + triodthy_c -> h_c + pap_c + triodthysuf_c
TRPO2	L Tryptophanoxygen 2 3 oxidoreductase decyclizing	o2_c + trp__L_c -> Lfmkynr_c
TRPt4	L-tryptophan transport in via sodium symport	na1_e + trp__L_e -> na1_c + trp__L_c
TRYPTAOX	Tryptamine:oxygen oxidoreductase(deaminating)(flavin-containing)	h2o_c + o2_c + trypta_c -> h2o2_c + nh4_c + id3acald_c
TSTSTERONEGLCte	Glucuronidated compound transport	h2o_c + atp_c + tststeroneglc_c -> h_c + adp_c + pi_c + tststeroneglc_e
TSTSTERONESte	Sulfonated testosterone transport	tststerones_c <=> tststerones_e
TSTSTERONESULT	Testosterone sulfotransferase	paps_c + tststerone_c -> h_c + pap_c + tststerones_c
TSTSTERONEt	Testosterone transport	tststerone_e <=> tststerone_c
TSULt4_3	Thiosulfate transport via sodium symport	3 na1_e + tsul_e <=> 3 na1_c + tsul_c
TTDCAtr	Fatty acid transport	ttdca_e <=> ttdca_c
TTDCPT2	Carnitine transferase	coa_m + ttdcrn_m <=> crn_m + tdcoa_m
TTDCRNt	Transport into the mitochondria (carnitine)	ttdcrn_c <=> ttdcrn_m
TYROXDAc	Tyramine:oxygen oxidoreductase(deaminating)(flavin-containing) (cytosol)	h2o_c + o2_c + tym_c -> h2o2_c + nh4_c + 4hoxpacd_c
UAG2EMA	UDP-N-acetyl-D-glucosamine 2-epimerase (Hydrolysis)	h2o_c + uacgam_c -> h_c + udp_c + acmana_c
UDPACGALtl	Udpacgal intracellular transport	udpacgal_c <=> udpacgal_l
UDPGALtg	UDP-Gal Golgi transport via CMP antiport	udpgal_c + ump_g <=> udpgal_g + ump_c
UDPGD	UDPglucose 6-dehydrogenase	h2o_c + 2 nad_c + udpg_c -> 3 h_c + 2 nadh_c + udpglcur_c
UDPGLCAtg	UDPGlcA Golgi transport via UMP antiport	udpglcur_g + ump_c <=> udpglcur_c + ump_g
UDPGLCter	UDP-Glc endoplasmic reticulum transport via CMP antiport	udpg_c + ump_r <=> ump_c + udpg_r
UDPGLDCg	UDP-D-glucuronate decarboxylase, Golgi apparatus	h_g + udpglcur_g -> co2_g + udpxyl_g
UDPGP	UDP-glucose glucophosphohydrolase	h2o_c + udpg_c -> 2 h_c + g1p_c + ump_c
UDPtl	Udp intracellular transport	udp_c <=> udp_l
UDPXYLter	UDP-Xyl endoplasmic reticular transport via CMP antiport	ump_r + udpxyl_c <=> ump_c + udpxyl_r
UDPXYLtg	UDP-Xyl Golgi transport via CMP antiport	ump_g + udpxyl_c <=> ump_c + udpxyl_g
UGCG	Ceramide glucosyltransferase	crm_hs_r + udpg_r -> h_r + gluside_hs_r + udp_r
UMPK3	UMP kinase (UTP)	utp_c + ump_c <=> 2 udp_c
UMPK4	UMP kinase (GTP)	gtp_c + ump_c <=> udp_c + gdp_c
UMPK4n	UMP kinase (GTP),nuclear	gtp_n + ump_n <=> udp_n + gdp_n
UMPK5	UMP kinase (dATP)	datp_c + ump_c <=> udp_c + dadp_c
UMPK6n	UMP kinase (dCTP),nuclear	dctp_n + ump_n <=> dcdp_n + udp_n
UMPK7	UMP kinase (dGTP)	dgtp_c + ump_c <=> udp_c + dgdp_c
UMPK7n	UMP kinase (dGTP),nuclear	dgtp_n + ump_n <=> dgdp_n + udp_n
UMPKn	UMP kinase nuclear	atp_n + ump_n <=> udp_n + adp_n
UMPtr	UMP transport (ER)	ump_c <=> ump_r
UREAt5	Urea, water cotransport	h2o_e + urea_e <=> h2o_c + urea_c
UREAtm	Urea transport via diffusion	urea_c <=> urea_m
URIt	Uridine facilated transport in cytosol	uri_e <=> uri_c
VLCS2p	Very-long-chain-fatty-acid-CoA ligase	coa_x + atp_x + dhcholestanate_x -> dhcholestancoa_x + amp_x + ppi_x
VLCSp	Very-long-chain-fatty-acid-CoA ligase	coa_x + atp_x + thcholstoic_x -> cholcoar_x + amp_x + ppi_x
XOL27OHtm	27 hydroxy cholesterol transport	xol27oh_r <=> xol27oh_m
XOL7AH2tm	Lipid, flip-flop intracellular transport	xol7ah2_c <=> xol7ah2_m
XOLDIOLONEt	Lipid, flip-flop intracellular transport	xoldiolone_c <=> xoldiolone_r
XOLESTte	Cholesterol ester transporter	xolest_hs_e <=> xolest_hs_c
XOLTRI24te	24 trihydroxy cholesterol transport	xoltri24_c <=> xoltri24_e
XOLTRI25tc	25 trihydroxy cholesterol transport	xoltri25_r <=> xoltri25_c
XOLTRI25te	25 trihydroxy cholesterol transport	xoltri25_c <=> xoltri25_e
XOLTRIOLtm	Lipid, flip-flop intracellular transport	xoltriol_c <=> xoltriol_m
XYLTt	Xylitol transport via passive diffusion	xylt_e <=> xylt_c
EX_acmana_e	N-Acetyl-D-mannosamine exchange	acmana_e <=>
EX_dgmp_e	DGMP exchange	dgmp_e <=>
EX_dgtp_e	Exchange of dGTP	dgtp_e <=>
EX_dha_e	Dihydroxyacetone exchange	dha_e <=>
EX_dhap_e	Exchange of glycerone phosphate(2-)	dhap_e <=>
EX_dttp_e	DTTP exchange	dttp_e <=>
EX_HC01440_e	Exchange of 3-Keto-beta-D-galactose	HC01440_e <=>
EX_HC01446_e	Exchange of 3-Ketolactose	HC01446_e <=>
EX_HC01577_e	Exchange of gamma-Glutamyl-beta-cyanoalanine	HC01577_e <=>
EX_HC02160_e	Exchange of GM2-pool	HC02160_e <=>
EX_orot_e	Orotate exchange	orot_e <=>
EX_udpg_e	UDPglucose exchange	udpg_e <=>
r0009	Pyrophosphate phosphohydrolase EC:3.6.1.1	h2o_x + ppi_x -> h_x + 2 pi_x
r0013	Beta-N-acetylhexosaminidase Aminosugars metabolism EC:3.2.1.52	h2o_l + HC00822_l -> 2 acgam_l
r0016	Fe(II):oxygen oxidoreductase Porphyrin and chlorophyll metabolism EC:1.16.3.1	4 h_e + 4 fe2_e + o2_e -> 2 h2o_e + 4 fe3_e
GDR	Glutathione-disulfide reductase	h_c + nadh_c + gthox_c <=> nad_c + 2 gthrd_c
r0023	NADH:Ferricytochrome-B5 Oxidoreductase	nadh_c + 2 HC00617_c -> h_c + nad_c + 2 HC00619_c
NOS2	Nitric Oxide Synthase (NO forming)	2 o2_c + nadph_c + 2 nwharg_c -> 2 h2o_c + h_c + nadp_c + 2 citr__L_c + 2 no_c
r0027	NADPH:CoA-glutathione oxidoreductase EC:1.8.1.9	nadp_c + 2 cys__L_c <=> h_c + nadph_c + cysi__L_c
NDP1	Nucleoside diphosphatase ADP	h2o_c + adp_c -> h_c + pi_c + amp_c
r0074	L-Glutamate 5-semialdehyde:NAD+ oxidoreductase Arginine and proline metabolism EC:1.5.1.12	h2o_m + nad_m + glu5sa_m <=> 2 h_m + glu__L_m + nadh_m
r0083	Oxalosuccinate:NADP+ oxidoreductase (decarboxylating) Citrate cycle (TCA cycle) EC:1.1.1.42	h_m + HC01434_m -> akg_m + co2_m
r0113	UDP-N-acetyl-D-glucosamine 2-epimerase Aminosugars metabolism EC:5.1.3.14	h2o_r + uacgam_r -> h_r + udp_r + acmana_r
NTPP2	Nucleoside triphosphate pyrophosphorylase (gtp)	h2o_c + gtp_c -> h_c + ppi_c + gmp_c
GTHRDH_syn	Glutathione hydralase (periplasmic)	h2o_c + gthrd_c <=> glu__L_c + cgly_c
GGTAe2	Gamma glutamyltransferase	h2o_e + gthrd_e <=> cgly_e + glu__L_e
r0139	CDP diphosphohydrolase Pyrimidine metabolism EC:3.6.1.5	h2o_e + cdp_e <=> h_e + pi_e + cmp_e
r0142	Sulfite:oxygen oxidoreductase Sulfur metabolism EC:1.8.3.1	h2o_m + o2_m + so3_m -> h2o2_m + so4_m
r0149	CTP diphosphohydrolase Pyrimidine metabolism EC:3.6.1.5	h2o_e + ctp_e <=> h_e + pi_e + cdp_e
PYK2	Pyruvate kinase(2)	h_c + udp_c + pep_c -> pyr_c + utp_c
r0166	Uridine triphosphate pyrophosphohydrolase Pyrimidine metabolism EC:3.6.1.19	h2o_e + utp_e -> h_e + ump_e + ppi_e
SSALxm	Succinate-semialdehyde:NAD+ oxidoreductase, mitochondria	h2o_m + nad_m + sucsal_m <=> 2 h_m + nadh_m + succ_m
ITPH2	ITP Diphosphohydrolase	h2o_e + itp_e <=> h_e + pi_e + idp_e
MAN1PT	Mannose 1 phosphate guanylyltransferase	h_c + gtp_c + man1p_c -> ppi_c + gdpmann_c
DHFR2i	Dihydrofolate reductase (NAD+)	h_c + nadh_c + dhf_c -> nad_c + thf_c
r0246	Glycerol:NADP+ oxidoreductase Glycerolipid metabolism EC:1.1.1.72 EC:1.1.1.2	nadp_m + glyc_m -> h_m + nadph_m + glyald_m
GMPR	GMP reductase	2 h_c + nadph_c + gmp_c <=> nh4_c + nadp_c + imp_c
r0287	Acetyl Coenzyme A:Acetyl Coenzyme A C-Acetyltransferase	coa_m + HC01408_m -> accoa_m + btcoa_m
GMPS	GMP synthase	nh4_c + atp_c + xmp_c -> 2 h_c + amp_c + ppi_c + gmp_c
ACOAR7m	Trans-2-enoyl-CoA reductase (NADPH) (C16:0)	h_m + nadph_m + hdd2coa_m <=> nadp_m + pmtcoa_m
r0310	Palmitoyl Coenzyme A:Oxygen 2-Oxidoreductase	pmtcoa_m + q10_m -> hdd2coa_m + q10h2_m
r0311	Palmitate:CoA ligase (AMP-forming) Fatty acid metabolism EC:6.2.1.3	atp_r + coa_r + hdca_r -> amp_r + ppi_r + pmtcoa_r
r0319	Propanoate:CoA ligase (AMP-forming) Propanoate metabolism EC:6.2.1.1 EC:6.2.1.17	h_m + atp_m + ppa_m -> ppi_m + HC01668_m
r0354	Glycolysis / Glyconeogenesis EC:2.7.1.1	itp_c + glc__D_c -> h_c + idp_c + g6p_c
r0355	Glycolysis / Glyconeogenesis EC:2.7.1.1	datp_c + glc__D_c -> h_c + dadp_c + g6p_c
r0358	Glycolysis / Glyconeogenesis EC:2.7.1.1	datp_c + fru_c -> h_c + dadp_c + f6p_c
r0361	Glycolysis / Glyconeogenesis EC:2.7.1.1	man_c + datp_c -> h_c + man6p_c + dadp_c
r0383	Pyruvate:[dihydrolipoyllysine-residue acetyltransferase]-lipoyllysine 2-oxidoreductase (decarboxylating, acceptor-acetylating) EC:1.2.4.1	h_m + pyr_m + lpam_m -> co2_m + HC00682_m
PYDXNO	Pyridoxine oxidase	o2_c + pydxn_c -> h2o2_c + pydx_c
HXAND	Hypoxanthine dehydrogenase	h2o_c + nad_c + hxan_c <=> h_c + nadh_c + xan_c
r0402	Tetrahydrobiopterin:NADP+ oxidoreductase Folate biosynthesis EC:1.1.1.153	h_c + nadph_c + HC01254_c -> nadp_c + thbpt_c
r0407	Sedoheptulose 1,7-bisphosphate D-glyceraldehyde-3-phosphate-lyase Carbon fixation EC:4.1.2.13	HC00361_c <=> dhap_c + e4p_c
r0408	ATP:Sedoheptulose 7-phosphate 1-phosphotransferase EC:2.7.1.11	atp_c + s7p_c <=> h_c + adp_c + HC00361_c
r0409	UTP:Sedoheptulose 7-phosphate 1-phosphotransferase EC:2.7.1.11	utp_c + s7p_c <=> h_c + udp_c + HC00361_c
r0410	2-Deoxyguanosine 5-triphosphate pyrophosphohydrolase Purine metabolism EC:3.6.1.19	h2o_e + dgtp_e <=> h_e + dgmp_e + ppi_e
r0425	EC:1.1.1.42	nad_m + icit_m <=> h_m + nadh_m + HC01434_m
r0451	2-Oxoadipate:lipoamde 2-oxidoreductase(decarboxylating and acceptor-succinylating) Lysine degradation EC:1.2.4.2	h_m + 2oxoadp_m + lpam_m -> co2_m + HC01712_m
r0463	(S)-3-Hydroxy-3-methylglutaryl-CoA acetoacetyl-CoA-lyase (CoA-acetylating) Synthesis and degradation of ketone bodies / Valine, leucine and isoleucine degradation / Butanoate metabolism EC:2.3.3.10	h_x + coa_x + hmgcoa_x <=> accoa_x + aacoa_x + h2o_x
RNTR1	Ribonucleoside triphosphate reductase ATP	atp_c + trdrd_c <=> h2o_c + datp_c + trdox_c
RNTR2	Ribonucleoside triphosphate reductase GTP	gtp_c + trdrd_c <=> h2o_c + dgtp_c + trdox_c
r0483	(R)-3-Amino-2-methylpropanoate:2-oxoglutarate aminotransferase EC:2.6.1.22	akg_m + 3aib__D_m <=> 2mop_m + glu__L_m
HMGCOAR	Hydroxymethylglutaryl CoA reductase	2 nadp_c + coa_c + mev__R_c <=> 2 h_c + 2 nadph_c + hmgcoa_c
r0494	DTDP diphosphohydrolase Pyrimidine metabolism EC:3.6.1.5	h2o_e + dtdp_e <=> h_e + pi_e + dtmp_e
r0497	DTTP nucleotidohydrolase Pyrimidine metabolism EC:3.6.1.39	h2o_e + dttp_e <=> h_e + pi_e + dtdp_e
r0511	Steroyl Coenzyme A, Hydrogen-Donor:Oxygen Oxidoreductase Polyunsaturated Fatty Acid Biosynthesis	o2_c + 2 h_c + stcoa_c + 2 HC00619_c -> 2 h2o_c + odecoa_c + 2 HC00617_c
BETALDHx	Betaine-aldehyde dehydrogenase	h2o_c + nad_c + betald_c <=> 2 h_c + nadh_c + glyb_c
r0557	Glutaryl-CoA:dihydrolipoamide S-succinyltransferase Lysine degradation EC:2.3.1.61	coa_m + HC01712_m -> glutcoa_m + dhlam_m
r0568	(5-L-Glutamyl)-L-amino-acid 5-glutamyltransferase (cyclizing) Glutathione metabolism EC:2.3.2.4	glucys_c -> cys__L_c + 5oxpro_c
DNADDP	Deamino-NAD+ nucleotidohydrolase	h2o_c + dnad_c <=> 2 h_c + amp_c + nicrnt_c
DPCOAPP	Pyrophasphatase (dephospho-CoA)	h2o_c + dpcoa_c <=> 2 h_c + amp_c + pan4p_c
AASAD3	L-aminoadipate-semialdehyde dehydrogenase (NADH)	h2o_c + nad_c + L2aadp6sa_c -> 2 h_c + L2aadp_c + nadh_c
r0610	CTP:D-Tagatose 6-phosphate 1-phosphotransferase Galactose metabolism EC:2.7.1.11	ctp_c + HC00664_c <=> h_c + cdp_c + HC01180_c
HPROx	Trans-4-Hydroxy-L-proline:NAD+ 5-oxidoreductase Arginine and proline metabolism EC:1.5.1.2	nad_c + 4hpro_LT_c <=> 2 h_c + nadh_c + 1p3h5c_c
HPROxm	L hydroxyproline dehydrogenase NAD mitochondrial	nad_m + 4hpro_LT_m <=> 2 h_m + nadh_m + 1p3h5c_m
HPROb	L hydroxyproline reductase NADP	2 h_c + nadph_c + 1p3h5c_c <=> nadp_c + 4hpro_LT_c
r0627	Galactosylglycerol galactohydrolase Galactose metabolism EC:3.2.1.22 EC:3.2.1.23	h2o_e + HC01444_e <=> gal_e + glyc_e
r0633	Trans-Oct-2-Enoyl Coenzyme A Reductase	nadp_m + occoa_m <=> h_m + nadph_m + HC01415_m
r0637	Octanoyl-CoA:L-carnitine O-octanoyltransferase EC:2.3.1.137	occoa_x + crn_x -> coa_x + c8crn_x
r0642	(S)-Methylmalonate semialdehyde:NAD+ oxidoreductase Valine, leucine and isoleucine degradation EC:1.2.1.3	h2o_c + nad_c + 2mop_c <=> 2 h_c + nadh_c + HC00900_c
r0648	(5-Glutamyl)-peptide:amino-acid 5-glutamyltransferase Cyanoamino acid metabolism EC:2.3.2.2	h_e + glu__L_e + HC00955_e -> h2o_e + HC01577_e
ACACT7m	Acetyl-CoA C-acyltransferase (C16:0)	accoa_m + tdcoa_m <=> coa_m + 3ohdcoa_m
ECOAH5p	3 hydroxyacyl CoA dehydratase 3 hydroxydodecanoyl CoA peroxisomal	3hddcoa_x <=> h2o_x + dd2coa_x
PRAIS	Phosphoribosylaminoimidazole synthase	atp_c + fpram_c -> 2 h_c + adp_c + pi_c + air_c
r0669	(S)-3-Hydroxyisobutyryl Coenzyme A Hydro-Lyase Valine, Leucine And Isoleucine Degradation	h2o_m + 2mp2coa_m -> HC01223_m
r0688	3Alpha, 7Alpha-Dihydroxy-5Beta-Cholestan-26-Al:NAD+ Oxidoreductase Bile Acid Biosynthesis	h2o_c + nad_c + xol7ah2al_c <=> 2 h_c + nadh_c + dhcholestanate_c
r0698	Propanoyl Coenzyme A:Acetyl Coenzyme A C-Acyltransferase Bile Acid Biosynthesis	4 h_x + dcholcoa_x + ppcoa_x -> coa_x + h2o_x + dhcholestancoa_x
r0706	Acyl-Coenzyme A dehydrogenase family, member 9 Bile acid biosynthesis EC:1.3.3.6	o2_x + cholcoar_x -> cholcoads_x + h2o2_x
r0716_1	(S)-3-Hydroxyhexadecanoyl Coenzyme A Hydro-Lyase	h2o_m + hdd2coa_m -> HC01397_m
r0717	(S)-3-Hydroxyhexadecanoyl Coenzyme A Hydro-Lyase	h2o_x + hdd2coa_x -> HC01397_x
HACD6m	3-hydroxyacyl-CoA dehydrogenase (C14:0)	h_m + nadh_m + 3otdcoa_m <=> nad_m + 3htdcoa_m
r0721	(S)-3-Hydroxytetradecanoyl Coenzyme A Hydro-Lyase	h2o_x + HC01412_x -> 3htdcoa_x
HACD5p	3 hydroxyacyl CoA dehydrogenase 3 oxodecanoyl CoA peroxisomal	h_x + nadh_x + 3oddcoa_x <=> nad_x + 3hddcoa_x
ACACT5m	Acetyl-CoA C-acyltransferase (C12:0)	accoa_m + dcacoa_m <=> coa_m + 3oddcoa_m
ECOAH4p	3 hydroxyacyl CoA dehydratase 3 hydroxydecanoyl CoA peroxisomal	3hdcoa_x <=> h2o_x + dc2coa_x
r0730	(S)-Hydroxyoctanoyl Coenzyme A:NAD+ Oxidoreductase	nad_m + HC01405_m -> h_m + nadh_m + HC01406_m
r0731	(S)-Hydroxyoctanoyl Coenzyme A Hydro-Lyase	h2o_m + HC01415_m -> HC01405_m
r0734	(S)-Hydroxyhexanoyl Coenzyme A Hydro-Lyase	h2o_m + hx2coa_m -> HC01407_m
r0737	3-Ketolactose galactohydrolase Galactose metabolism EC:3.2.1.23	h2o_e + HC01446_e -> glc__D_e + HC01440_e
r0743	Hydroxysteroid (17-beta) dehydrogenase 4 Bile acid biosynthesis EC:1.1.1.35	nad_x + HC01459_x -> h_x + nadh_x + cholcoaone_x
r0744	(24R,25R)-3alpha,7alpha,12alpha,24-tetrahydroxy-5beta-cholestanoyl- CoA hydro-lyase Bile acid biosynthesis EC:4.2.1.107	h2o_x + cholcoads_x -> HC01459_x
r0755	3-Methoxy-4-hydroxyphenylacetaldehyde:NADP+ oxidoreductase Tyrosine metabolism EC:1.2.1.5	h2o_m + nadp_m + 3mox4hpac_m -> 2 h_m + nadph_m + homoval_m
r0756	3-Methoxy-4-hydroxyphenylglycolaldehyde:NAD+ oxidoreductase Tyrosine metabolism EC:1.2.1.5	h2o_m + nad_m + 3m4hpga_m <=> 2 h_m + nadh_m + 3mox4hoxm_m
r0774	Uroporphyrinogen I carboxy-lyase Porphyrin and chlorophyll metabolism EC:4.1.1.37	4 h_e + HC01609_e <=> cpppg1_e + 4 co2_e
LNS14DMr	Cytochrome P450 lanosterol 14-alpha-demethylase	3 o2_r + 2 h_r + 3 nadph_r + lanost_r -> 4 h2o_r + 3 nadp_r + 44mctr_r + for_r
r0782	GDP-L-fucose:NADP+ 4-oxidoreductase (3,5-epimerizing) Fructose and mannose metabolism EC:1.1.1.271	h_c + nadh_c + gdpddman_c -> nad_c + gdpfuc_c
SBPP1	Sphinganine 1-phosphate phosphatase	h2o_c + sph1p_c -> pi_c + sphgn_c
r0801	Mitochondrial Carrier (MC) TCDB:2.A.29.21.1	gtp_c + gdp_m <=> gdp_c + gtp_m
r0812	Mitochondrial Carrier (MC) TCDB:2.A.29.20.1	atp_c + amp_x <=> amp_c + atp_x
r0819	Mitochondrial Carrier (MC) TCDB:2.A.29.2.2	akg_c + succ_m <=> akg_m + succ_c
r0822	Mitochondrial Carrier (MC) TCDB:2.A.29.2.2	mal__L_m + fum_c <=> mal__L_c + fum_m
r0829	Mitochondrial Carrier (MC) TCDB:2.A.29.2.2	succ_c + so4_m <=> so4_c + succ_m
r0830	Mitochondrial Carrier (MC) TCDB:2.A.29.2.2	so3_m + succ_c <=> so3_c + succ_m
r0836	Mitochondrial Carrier (MC) TCDB:2.A.29.2.2	so3_m + HC00319_c <=> so3_c + HC00319_m
r0839	Postulated transport reaction	orot_e <=> orot_c
r0842	Postulated transport reaction	udpg_c <=> udpg_r
r0845	Drug/Metabolite Transporter (DMT) TCDB:2.A.7.12.7	uacgam_c + ump_r -> ump_c + uacgam_r
r0885	Mitochondrial Carrier (MC) TCDB:2.A.29.2.7	pi_m + gthrd_c <=> pi_c + gthrd_m
r0899	Amino acid transporter ATB0+ Facilitated diffusion	ala_B_c <=> ala_B_e
r0907	Active transport	ptrc_m <=> ptrc_c
r0908	Postulated transport reaction	acgam_c <=> acgam_r
r0909	Transport Reaction	acgam_l <=> acgam_r
MALICITtm	Dicarboxylate/tricarboxylate carrier (mal:icit), mitochondrial	mal__L_c + icit_m <=> mal__L_m + icit_c
r0915	Mitochondrial Carrier (MC) TCDB:2.A.29.7.2	cit_c + succ_m <=> cit_m + succ_c
r0926	Postulated transport reaction	3pg_m -> 3pg_c
r0932	Transport reaction	arachd_l <=> arachd_c
r0936	Transport Reaction	hdca_l -> hdca_r
r0937	Transport reaction	hdca_l <=> hdca_c
r0942	Neurotransmitter:Sodium Symporter (NSS) TCDB:2.A.22.3.4	creat_c <=> creat_e
r0954	MCT 1 Transport reaction	mev__R_c <=> mev__R_x
r0983	Solute carrier family 27 (fatty acid transporter), member 5 TCDB:4.C.1.1.5 TCDB:4.C.1.1.8	strdnc_l -> strdnc_r
r0984	Solute carrier family 27 (fatty acid transporter), member 5 TCDB:4.C.1.1.5 TCDB:4.C.1.1.8	strdnc_l <=> strdnc_c
r0986	Vesicular transport	lnlc_l -> lnlc_r
r0987	Vesicular transport	lnlc_l <=> lnlc_c
r0997	COT Facilitated diffusion	crn_c + c8crn_x -> crn_x + c8crn_c
r1013	Transport reaction	thcholstoic_c -> thcholstoic_r
r1014	Postulated transport reaction	h2o_r + cholcoar_r + atp_r -> cholcoar_x + adp_r + pi_r + h_r
r1017	Vesicular transport	h2o_x + atp_x + tchola_x -> h_x + adp_x + pi_x + tchola_e
r1029	Vesicular transport	h2o_x + atp_x + tdchola_x -> h_x + adp_x + pi_x + tdchola_e
r1043	Concentrative Nucleoside Transporter (CNT) TCDB:2.A.41.2.3	na1_e + dad_2_e -> na1_c + dad_2_c
r1044	Concentrative Nucleoside Transporter (CNT) TCDB:2.A.41.2.3	na1_e + dcyt_e -> na1_c + dcyt_c
r1045	Concentrative Nucleoside Transporter (CNT) TCDB:2.A.41.2.4	na1_e + dgsn_e -> na1_c + dgsn_c
r1051	Vesicular Transport	chsterol_l <=> chsterol_r
CITt2r	Citrate reversible transport via symport	h_e + cit_e <=> h_c + cit_c
CITt4_1	Citrate transport via sodium symport	na1_e + cit_e -> na1_c + cit_c
r1148	Active transport	akg_c + icit_x <=> akg_x + icit_c
r1155	TCDB:2.A.1.13.5 TCDB:2.A.1.13.1	h_c + 2obut_c -> h_m + 2obut_m
r1162	Active transport	h2o_c + atp_c + so4_c -> h_c + adp_c + pi_c + so4_e
r1164	EC:2.3.1.26	chsterol_r + pmtcoa_r -> coa_r + HC02020_r
r1167	EC:2.3.1.26	chsterol_r + odecoa_r -> coa_r + HC02023_r
r1170	EC:2.3.1.26	chsterol_r + lnlncgcoa_r -> coa_r + HC02026_r
r1175	Sterol Esterase	h2o_r + HC02022_r -> h_r + chsterol_r + ocdca_r
r1177	EC:3.1.1.13	h2o_r + HC02023_r -> h_r + chsterol_r + ocdcea_r
r1179	EC:3.1.1.13	h2o_r + HC02024_r -> h_r + chsterol_r + lnlc_r
r1182	EC:3.1.1.13	h2o_r + HC02026_r -> h_r + chsterol_r + lnlncg_r
r1251	EC:6.2.1.3	atp_r + coa_r + hdcea_r -> amp_r + ppi_r + hdd2coa_r
r1252	EC:6.2.1.3	atp_c + coa_c + hdcea_c -> amp_c + ppi_c + hdd2coa_c
r1253	Long-Chain-Fatty-Acid---Coa Ligase	atp_r + coa_r + 8 h_r + strdnc_r -> amp_r + ppi_r + stcoa_r
r1254	Long-Chain-Fatty-Acid---Coa Ligase	8 h_c + atp_c + coa_c + strdnc_c -> amp_c + ppi_c + stcoa_c
r1260	EC:6.2.1.3	atp_r + coa_r + lnlncg_r -> amp_r + ppi_r + lnlncgcoa_r
r1262	EC:6.2.1.3	arachd_r + atp_r + coa_r -> amp_r + ppi_r + arachdcoa_r
PPCOAtm	Propanoyl-CoA transport, mitochondria	ppcoa_c <=> ppcoa_m
r1292	Postulated transport reaction	ppcoa_c <=> ppcoa_x
r1298	Vesicular transport	lnlncg_l -> lnlncg_r
r1304	Vesicular transport	hdcea_c -> hdcea_l
r1364	Vesicular transport	lnlnca_l -> lnlnca_r
r1365	Vesicular transport	lnlnca_c -> lnlnca_l
r1374	EC:3.2.1.14	h2o_e + 2 chtn_e -> 3 HC00822_e
r1375	Transport reaction	HC00822_e -> HC00822_l
r1382_1	Folylpolyglutamyl Synthetase	6 atp_c + 6 glu__L_c + thf_c -> 6 h_c + 6 adp_c + 6 pi_c + 7thf_c
r1383_1	Gamma-Glutamyl Hydrolase	6 h2o_c + 7thf_c -> 6 glu__L_c + thf_c
r1392	Amylo-1,6-glucosidase, 4-alpha-glucanotransferase EC:3.2.1.33	h2o_c + HC02136_c <=> glc__D_c + glygn3_c
r1400	Active transport	ppcoa_c + crn_m <=> ppcoa_m + crn_c
HCO3Ee	HCO3 equilibration reaction, extracellular	h2o_e + co2_e <=> h_e + hco3_e
ALAtmi	Alanine transport from mitochondia to cytoplasm	ala__L_m <=> ala__L_c
r1435	Transport reaction	ser__L_c -> ser__L_m
ACOAO5p	Acyl CoA oxidase dodecanoyl CoA peroxisomal	ddcacoa_x + o2_x -> h2o2_x + dd2coa_x
ACOAO4p	Acyl CoA oxidase decanoyl CoA peroxisomal	dcacoa_x + o2_x -> h2o2_x + dc2coa_x
r1448	Acyl-CoA Oxidase	q10_m + occoa_m -> q10h2_m + HC01415_m
r1449	Acyl-CoA Oxidase	q10_m + tdcoa_m -> q10h2_m + HC01412_m
r1450	Acyl-CoA Oxidase	q10_m + hxcoa_m -> q10h2_m + hx2coa_m
PHEt2m	Phenylalanine mitochondrial transport via proton symport	h_m + phe__L_m <=> h_c + phe__L_c
r1456	Transport reaction	h_c + phe__L_m -> h_m + phe__L_c
r1467	Postulated transport reaction	odecoa_c <=> odecoa_m
r1468	Postulated transport reaction	hdcoa_c <=> hdcoa_m
r1487	EC:6.2.1.3	atp_r + coa_r + hdcea_r -> amp_r + ppi_r + hdcoa_r
GTHRDt2	Glutathione transport	gthrd_e <=> gthrd_c
r1515	ATP-binding Cassette (ABC) TCDB:3.A.1.211.1	h2o_c + atp_c + hdca_c -> h_c + adp_c + pi_c + hdca_e
r1518	ATP-binding Cassette (ABC) TCDB:3.A.1.211.1	h2o_c + atp_c + lnlc_c -> h_c + adp_c + pi_c + lnlc_e
r1519	ATP-binding Cassette (ABC) TCDB:3.A.1.211.1	h2o_c + atp_c + elaid_c -> h_c + adp_c + pi_c + elaid_e
r1520	ATP-binding Cassette (ABC) TCDB:3.A.1.211.1	h2o_c + atp_c + lnlncg_c -> h_c + adp_c + pi_c + lnlncg_e
r1525	ATP-binding Cassette (ABC) TCDB:3.A.1.211.1	h2o_c + atp_c + dlnlcg_c -> h_c + adp_c + pi_c + dlnlcg_e
r1530	ATP-binding Cassette (ABC) TCDB:3.A.1.208.15	h2o_c + atp_c + gthrd_c -> h_c + adp_c + pi_c + gthrd_e
r1536	ATP-binding Cassette (ABC) TCDB:3.A.1.208.7	h2o_c + atp_c + urate_c -> h_c + adp_c + pi_c + urate_e
r1540	Neurotransmitter:Sodium Symporter (Nss) Tcdb:2.A.22.3.3	na1_e + cl_e + taur_e -> na1_c + cl_c + taur_c
r1547	Amino Acid-Polyamine-Organocation (APC) TCDB:2.A.3.8.1	gly_e + trp__L_c <=> gly_c + trp__L_e
r1548	Amino Acid-Polyamine-Organocation (APC) TCDB:2.A.3.8.1	gly_e + phe__L_c <=> gly_c + phe__L_e
r1549	Amino Acid-Polyamine-Organocation (APC) TCDB:2.A.3.8.1	gly_e + tyr__L_c <=> gly_c + tyr__L_e
r1552	Amino Acid-Polyamine-Organocation (APC) TCDB:2.A.3.8.1	gly_e + pro__L_c <=> gly_c + pro__L_e
r1553	Amino Acid-Polyamine-Organocation (APC) TCDB:2.A.3.8.1	asn__L_c + gly_e <=> asn__L_e + gly_c
r1554	Amino Acid-Polyamine-Organocation (APC) TCDB:2.A.3.8.1	gly_e + val__L_c <=> gly_c + val__L_e
r1556	Amino Acid-Polyamine-Organocation (APC) TCDB:2.A.3.8.1	gly_e + hom__L_c <=> gly_c + hom__L_e
r1557	Amino Acid-Polyamine-Organocation (APC) TCDB:2.A.3.8.1	gly_e + ile__L_c <=> gly_c + ile__L_e
r1560	Amino Acid-Polyamine-Organocation (APC) TCDB:2.A.3.8.1	ala__L_e + met__L_c <=> ala__L_c + met__L_e
r1561	Amino Acid-Polyamine-Organocation (APC) TCDB:2.A.3.8.1	ala__L_e + trp__L_c <=> ala__L_c + trp__L_e
r1562	Amino Acid-Polyamine-Organocation (APC) TCDB:2.A.3.8.1	ala__L_e + phe__L_c <=> ala__L_c + phe__L_e
r1564	Amino Acid-Polyamine-Organocation (APC) TCDB:2.A.3.8.1	ala__L_e + cys__L_c <=> ala__L_c + cys__L_e
r1565	Amino Acid-Polyamine-Organocation (APC) TCDB:2.A.3.8.1	ala__L_e + leu__L_c <=> ala__L_c + leu__L_e
r1567	Amino Acid-Polyamine-Organocation (APC) TCDB:2.A.3.8.1	ala__L_e + asn__L_c <=> ala__L_c + asn__L_e
r1568	Amino Acid-Polyamine-Organocation (APC) TCDB:2.A.3.8.1	ala__L_e + val__L_c <=> ala__L_c + val__L_e
r1571	Amino Acid-Polyamine-Organocation (APC) TCDB:2.A.3.8.1	ala__L_e + ile__L_c <=> ala__L_c + ile__L_e
r1578	Amino Acid-Polyamine-Organocation (APC) TCDB:2.A.3.8.1	gln__L_e + leu__L_c <=> gln__L_c + leu__L_e
r1579	Amino Acid-Polyamine-Organocation (APC) TCDB:2.A.3.8.1	gln__L_e + pro__L_c <=> gln__L_c + pro__L_e
r1581	Amino Acid-Polyamine-Organocation (APC) TCDB:2.A.3.8.1	gln__L_e + val__L_c <=> gln__L_c + val__L_e
r1584	Amino Acid-Polyamine-Organocation (APC) TCDB:2.A.3.8.1	gln__L_e + ile__L_c <=> gln__L_c + ile__L_e
r1585	Amino Acid-Polyamine-Organocation (APC) TCDB:2.A.3.8.1	ser__L_e + met__L_c <=> ser__L_c + met__L_e
r1586	Amino Acid-Polyamine-Organocation (APC) TCDB:2.A.3.8.1	ser__L_e + trp__L_c <=> ser__L_c + trp__L_e
r1587	Amino Acid-Polyamine-Organocation (APC) TCDB:2.A.3.8.1	ser__L_e + phe__L_c <=> ser__L_c + phe__L_e
r1588	Amino Acid-Polyamine-Organocation (APC) TCDB:2.A.3.8.1	ser__L_e + tyr__L_c <=> ser__L_c + tyr__L_e
r1589	Amino Acid-Polyamine-Organocation (APC) TCDB:2.A.3.8.1	cys__L_c + ser__L_e <=> cys__L_e + ser__L_c
r1590	Amino Acid-Polyamine-Organocation (APC) TCDB:2.A.3.8.1	ser__L_e + leu__L_c <=> ser__L_c + leu__L_e
r1591	Amino Acid-Polyamine-Organocation (APC) TCDB:2.A.3.8.1	ser__L_e + pro__L_c <=> ser__L_c + pro__L_e
r1593	Amino Acid-Polyamine-Organocation (APC) TCDB:2.A.3.8.1	ser__L_e + val__L_c <=> ser__L_c + val__L_e
r1594	Amino Acid-Polyamine-Organocation (APC) TCDB:2.A.3.8.1	ser__L_e + thr__L_c <=> ser__L_c + thr__L_e
r1595	Amino Acid-Polyamine-Organocation (APC) TCDB:2.A.3.8.1	ser__L_e + hom__L_c <=> ser__L_c + hom__L_e
r1597	Amino Acid-Polyamine-Organocation (APC) TCDB:2.A.3.8.1	met__L_e + trp__L_c <=> met__L_c + trp__L_e
r1603	Amino Acid-Polyamine-Organocation (APC) TCDB:2.A.3.8.1	asn__L_c + met__L_e <=> asn__L_e + met__L_c
r1604	Amino Acid-Polyamine-Organocation (APC) TCDB:2.A.3.8.1	met__L_e + val__L_c <=> met__L_c + val__L_e
r1610	Amino Acid-Polyamine-Organocation (APC) TCDB:2.A.3.8.1	cys__L_c + trp__L_e <=> cys__L_e + trp__L_c
r1611	Amino Acid-Polyamine-Organocation (APC) TCDB:2.A.3.8.1	leu__L_c + trp__L_e <=> leu__L_e + trp__L_c
r1612	Amino Acid-Polyamine-Organocation (APC) TCDB:2.A.3.8.1	pro__L_c + trp__L_e <=> trp__L_c + pro__L_e
r1613	Amino Acid-Polyamine-Organocation (APC) TCDB:2.A.3.8.1	asn__L_c + trp__L_e <=> asn__L_e + trp__L_c
r1615	Amino Acid-Polyamine-Organocation (APC) TCDB:2.A.3.8.1	thr__L_c + trp__L_e <=> thr__L_e + trp__L_c
r1616	Amino Acid-Polyamine-Organocation (APC) TCDB:2.A.3.8.1	hom__L_c + trp__L_e <=> hom__L_e + trp__L_c
r1617	Amino Acid-Polyamine-Organocation (APC) TCDB:2.A.3.8.1	ile__L_c + trp__L_e <=> ile__L_e + trp__L_c
TYRPHELAT2tc	Transport of L-Tyrosine into the cell and efflux of L-Phenylalanine out of the cell by LAT2 on the basolateral surfaces of kidney and intestine and Amino Acid-Polyamine-Organocation (APC) TCDB:2.A.3.8.1	phe__L_c + tyr__L_e <=> tyr__L_c + phe__L_e
CYSPHELAT2tc	Transport of L-Cysteine into the cell and efflux of L-Phenylalanine out of the cell by LAT2 on the basolateral surfaces of kidney and intestine and Amino Acid-Polyamine-Organocation (APC) TCDB:2.A.3.8.1	cys__L_e + phe__L_c <=> cys__L_c + phe__L_e
r1621	Amino Acid-Polyamine-Organocation (APC) TCDB:2.A.3.8.1	phe__L_e + pro__L_c <=> phe__L_c + pro__L_e
ASNPHELAT2tc	Transport of L-Asparagine into the cell and efflux of L-Phenylalanine out of the cell by LAT2 on the basolateral surfaces of kidney and intestine and Amino Acid-Polyamine-Organocation (APC) TCDB:2.A.3.8.1	asn__L_e + phe__L_c <=> asn__L_c + phe__L_e
VALPHELAT2tc	Transport of L-Valine into the cell and efflux of L-Phenylalanine out of the cell by LAT2 on the basolateral surfaces of kidney and intestine and Amino Acid-Polyamine-Organocation (APC) TCDB:2.A.3.8.1	phe__L_c + val__L_e <=> phe__L_e + val__L_c
THRPHELAT2tc	Transport of L-Threonine into the cell and efflux of L-Phenylalanine out of the cell by LAT2 on the basolateral surfaces of kidney and intestine and Amino Acid-Polyamine-Organocation (APC) TCDB:2.A.3.8.1	thr__L_e + phe__L_c <=> thr__L_c + phe__L_e
ILEPHELAT2tc	Transport of L-Isoleucine into the cell and efflux of L-Phenylalanine out of the cell by LAT2 on the basolateral surfaces of kidney and intestine and Amino Acid-Polyamine-Organocation (APC) TCDB:2.A.3.8.1	ile__L_e + phe__L_c <=> ile__L_c + phe__L_e
r1629	Amino Acid-Polyamine-Organocation (APC) TCDB:2.A.3.8.1	pro__L_c + tyr__L_e <=> tyr__L_c + pro__L_e
r1630	Amino Acid-Polyamine-Organocation (APC) TCDB:2.A.3.8.1	asn__L_c + tyr__L_e <=> asn__L_e + tyr__L_c
r1631	Amino Acid-Polyamine-Organocation (APC) TCDB:2.A.3.8.1	val__L_c + tyr__L_e <=> tyr__L_c + val__L_e
r1632	Amino Acid-Polyamine-Organocation (APC) TCDB:2.A.3.8.1	thr__L_c + tyr__L_e <=> thr__L_e + tyr__L_c
r1634	Amino Acid-Polyamine-Organocation (APC) TCDB:2.A.3.8.1	ile__L_c + tyr__L_e <=> tyr__L_c + ile__L_e
r1637	Amino Acid-Polyamine-Organocation (APC) TCDB:2.A.3.8.1	asn__L_c + cys__L_e <=> asn__L_e + cys__L_c
r1641	Amino Acid-Polyamine-Organocation (APC) TCDB:2.A.3.8.1	cys__L_e + ile__L_c <=> cys__L_c + ile__L_e
r1645	Amino Acid-Polyamine-Organocation (APC) TCDB:2.A.3.8.1	thr__L_c + leu__L_e <=> thr__L_e + leu__L_c
ILELAT1tc	Transport of L-Isoleucine by LAT1 in association with 4F2hc, across the apical surface of the memebranes and Amino Acid-Polyamine-Organocation (APC) TCDB:2.A.3.8.1	ile__L_e + leu__L_c <=> ile__L_c + leu__L_e
r1648	Amino Acid-Polyamine-Organocation (APC) TCDB:2.A.3.8.1	asn__L_c + pro__L_e <=> asn__L_e + pro__L_c
r1649	Amino Acid-Polyamine-Organocation (APC) TCDB:2.A.3.8.1	val__L_c + pro__L_e <=> val__L_e + pro__L_c
r1652	Amino Acid-Polyamine-Organocation (APC) TCDB:2.A.3.8.1	ile__L_c + pro__L_e <=> ile__L_e + pro__L_c
r1657	Amino Acid-Polyamine-Organocation (APC) TCDB:2.A.3.8.1	thr__L_c + val__L_e <=> thr__L_e + val__L_c
r1659	Amino Acid-Polyamine-Organocation (APC) TCDB:2.A.3.8.1	ile__L_c + val__L_e <=> ile__L_e + val__L_c
r1661	Amino Acid-Polyamine-Organocation (APC) TCDB:2.A.3.8.1	thr__L_e + ile__L_c <=> thr__L_c + ile__L_e
r1666	Y+LAT2 Utilized transport	lys__L_e + citr__L_c <=> lys__L_c + citr__L_e
r1671	Y+LAT2 Utilized transport	citr__L_c + his__L_e <=> his__L_c + citr__L_e
r1673	Y+LAT2 Utilized transport	na1_e + gln__L_c + gly_e -> na1_c + gln__L_e + gly_c
r1674	Y+LAT2 Utilized transport	na1_e + gly_e + ser__L_c -> na1_c + gly_c + ser__L_e
r1676	Y+LAT2 Utilized transport	na1_e + gly_e + trp__L_c -> na1_c + gly_c + trp__L_e
r1678	Y+LAT2 Utilized transport	na1_e + gly_e + tyr__L_c -> na1_c + gly_c + tyr__L_e
r1680	Y+LAT2 Utilized transport	na1_e + gly_e + leu__L_c -> na1_c + gly_c + leu__L_e
r1685	Y+LAT2 Utilized transport	na1_e + gly_e + hom__L_c -> na1_c + gly_c + hom__L_e
r1686	Y+LAT2 Utilized transport	na1_e + gly_e + ile__L_c -> na1_c + gly_c + ile__L_e
r1692	Y+LAT2 Utilized transport	na1_e + ala__L_e + phe__L_c -> na1_c + ala__L_c + phe__L_e
r1693	Y+LAT2 Utilized transport	na1_e + ala__L_e + tyr__L_c -> na1_c + ala__L_c + tyr__L_e
r1696	Y+LAT2 Utilized transport	na1_e + ala__L_e + pro__L_c -> na1_c + ala__L_c + pro__L_e
r1700	Y+LAT2 Utilized transport	na1_e + ala__L_e + hom__L_c -> na1_c + ala__L_c + hom__L_e
r1701	Y+LAT2 Utilized transport	na1_e + ala__L_e + ile__L_c -> na1_c + ala__L_c + ile__L_e
r1705	Y+LAT2 Utilized transport	na1_e + gln__L_e + met__L_c -> na1_c + gln__L_c + met__L_e
r1706	Y+LAT2 Utilized transport	na1_e + gln__L_e + trp__L_c -> na1_c + gln__L_c + trp__L_e
r1707	Y+LAT2 Utilized transport	na1_e + gln__L_e + phe__L_c -> na1_c + gln__L_c + phe__L_e
r1710	Y+LAT2 Utilized transport	na1_e + gln__L_e + leu__L_c -> na1_c + gln__L_c + leu__L_e
r1717	Y+LAT2 Utilized transport	na1_e + gly_c + ser__L_e -> na1_c + gly_e + ser__L_c
r1722	Y+LAT2 Utilized transport	na1_e + ser__L_e + phe__L_c -> na1_c + ser__L_c + phe__L_e
r1723	Y+LAT2 Utilized transport	na1_e + ser__L_e + tyr__L_c -> na1_c + ser__L_c + tyr__L_e
r1726	Y+LAT2 Utilized transport	na1_e + ser__L_e + pro__L_c -> na1_c + ser__L_c + pro__L_e
r1731	Y+LAT2 Utilized transport	na1_e + ser__L_e + ile__L_c -> na1_c + ser__L_c + ile__L_e
r1732	Y+LAT2 Utilized transport	na1_e + gly_c + met__L_e -> na1_c + gly_e + met__L_c
r1736	Y+LAT2 Utilized transport	na1_e + met__L_e + trp__L_c -> na1_c + met__L_c + trp__L_e
r1744	Y+LAT2 Utilized transport	na1_e + thr__L_c + met__L_e -> na1_c + thr__L_e + met__L_c
r1745	Y+LAT2 Utilized transport	na1_e + hom__L_c + met__L_e -> na1_c + met__L_c + hom__L_e
r1746	Y+LAT2 Utilized transport	na1_e + ile__L_c + met__L_e -> na1_c + met__L_c + ile__L_e
r1747	Y+LAT2 Utilized transport	na1_e + gly_c + trp__L_e -> na1_c + gly_e + trp__L_c
r1748	Y+LAT2 Utilized transport	na1_e + ala__L_c + trp__L_e -> na1_c + ala__L_e + trp__L_c
r1750	Y+LAT2 Utilized transport	na1_e + ser__L_c + trp__L_e -> na1_c + ser__L_e + trp__L_c
r1752	Y+LAT2 Utilized transport	na1_e + phe__L_c + trp__L_e -> na1_c + trp__L_c + phe__L_e
r1753	Y+LAT2 Utilized transport	na1_e + tyr__L_c + trp__L_e -> na1_c + trp__L_c + tyr__L_e
r1754	Y+LAT2 Utilized transport	na1_e + cys__L_c + trp__L_e -> na1_c + cys__L_e + trp__L_c
r1755	Y+LAT2 Utilized transport	na1_e + leu__L_c + trp__L_e -> na1_c + leu__L_e + trp__L_c
r1758	Y+LAT2 Utilized transport	na1_e + val__L_c + trp__L_e -> na1_c + trp__L_c + val__L_e
r1762	Y+LAT2 Utilized transport	na1_e + gly_c + phe__L_e -> na1_c + gly_e + phe__L_c
r1763	Y+LAT2 Utilized transport	na1_e + ala__L_c + phe__L_e -> na1_c + ala__L_e + phe__L_c
r1764	Y+LAT2 Utilized transport	na1_e + gln__L_c + phe__L_e -> na1_c + gln__L_e + phe__L_c
r1766	Y+LAT2 Utilized transport	na1_e + met__L_c + phe__L_e -> na1_c + met__L_e + phe__L_c
r1768	Y+LAT2 Utilized transport	na1_e + tyr__L_c + phe__L_e -> na1_c + phe__L_c + tyr__L_e
r1771	Y+LAT2 Utilized transport	na1_e + phe__L_e + pro__L_c -> na1_c + phe__L_c + pro__L_e
r1774	Y+LAT2 Utilized transport	na1_e + thr__L_c + phe__L_e -> na1_c + thr__L_e + phe__L_c
r1778	Y+LAT2 Utilized transport	na1_e + ala__L_c + tyr__L_e -> na1_c + ala__L_e + tyr__L_c
r1779	Y+LAT2 Utilized transport	na1_e + gln__L_c + tyr__L_e -> na1_c + gln__L_e + tyr__L_c
r1781	Y+LAT2 Utilized transport	na1_e + met__L_c + tyr__L_e -> na1_c + tyr__L_c + met__L_e
r1783	Y+LAT2 Utilized transport	na1_e + phe__L_c + tyr__L_e -> na1_c + tyr__L_c + phe__L_e
r1784	Y+LAT2 Utilized transport	na1_e + cys__L_c + tyr__L_e -> na1_c + cys__L_e + tyr__L_c
r1786	Y+LAT2 Utilized transport	na1_e + pro__L_c + tyr__L_e -> na1_c + tyr__L_c + pro__L_e
r1789	Y+LAT2 Utilized transport	na1_e + thr__L_c + tyr__L_e -> na1_c + thr__L_e + tyr__L_c
r1790	Y+LAT2 Utilized transport	na1_e + hom__L_c + tyr__L_e -> na1_c + hom__L_e + tyr__L_c
r1791	Y+LAT2 Utilized transport	na1_e + ile__L_c + tyr__L_e -> na1_c + tyr__L_c + ile__L_e
r1792	Y+LAT2 Utilized transport	na1_e + cys__L_e + gly_c -> na1_c + cys__L_c + gly_e
r1796	Y+LAT2 Utilized transport	na1_e + cys__L_e + met__L_c -> na1_c + cys__L_c + met__L_e
r1797	Y+LAT2 Utilized transport	na1_e + cys__L_e + trp__L_c -> na1_c + cys__L_c + trp__L_e
r1798	Y+LAT2 Utilized transport	na1_e + cys__L_e + phe__L_c -> na1_c + cys__L_c + phe__L_e
r1799	Y+LAT2 Utilized transport	na1_e + cys__L_e + tyr__L_c -> na1_c + cys__L_c + tyr__L_e
r1805	Y+LAT2 Utilized transport	na1_e + cys__L_e + hom__L_c -> na1_c + cys__L_c + hom__L_e
r1806	Y+LAT2 Utilized transport	na1_e + cys__L_e + ile__L_c -> na1_c + cys__L_c + ile__L_e
r1809	Y+LAT2 Utilized transport	na1_e + gln__L_c + leu__L_e -> na1_c + gln__L_e + leu__L_c
r1811	Y+LAT2 Utilized transport	na1_e + met__L_c + leu__L_e -> na1_c + leu__L_c + met__L_e
r1814	Y+LAT2 Utilized transport	na1_e + tyr__L_c + leu__L_e -> na1_c + leu__L_c + tyr__L_e
r1817	Y+LAT2 Utilized transport	na1_e + asn__L_c + leu__L_e -> na1_c + asn__L_e + leu__L_c
r1818	Y+LAT2 Utilized transport	na1_e + leu__L_e + val__L_c -> na1_c + leu__L_c + val__L_e
r1820	Y+LAT2 Utilized transport	na1_e + hom__L_c + leu__L_e -> na1_c + hom__L_e + leu__L_c
r1821	Y+LAT2 Utilized transport	na1_e + ile__L_c + leu__L_e -> na1_c + ile__L_e + leu__L_c
r1822	Y+LAT2 Utilized transport	na1_e + gly_c + pro__L_e -> na1_c + gly_e + pro__L_c
r1823	Y+LAT2 Utilized transport	na1_e + ala__L_c + pro__L_e -> na1_c + ala__L_e + pro__L_c
r1824	Y+LAT2 Utilized transport	na1_e + gln__L_c + pro__L_e -> na1_c + gln__L_e + pro__L_c
r1827	Y+LAT2 Utilized transport	na1_e + trp__L_c + pro__L_e -> na1_c + pro__L_c + trp__L_e
r1829	Y+LAT2 Utilized transport	na1_e + tyr__L_c + pro__L_e -> na1_c + pro__L_c + tyr__L_e
r1830	Y+LAT2 Utilized transport	na1_e + cys__L_c + pro__L_e -> na1_c + cys__L_e + pro__L_c
r1832	Y+LAT2 Utilized transport	na1_e + asn__L_c + pro__L_e -> na1_c + asn__L_e + pro__L_c
r1833	Y+LAT2 Utilized transport	na1_e + val__L_c + pro__L_e -> na1_c + val__L_e + pro__L_c
r1836	Y+LAT2 Utilized transport	na1_e + ile__L_c + pro__L_e -> na1_c + ile__L_e + pro__L_c
r1837	Y+LAT2 Utilized transport	na1_e + asn__L_e + gly_c -> na1_c + asn__L_c + gly_e
r1841	Y+LAT2 Utilized transport	na1_e + asn__L_e + met__L_c -> na1_c + asn__L_c + met__L_e
r1842	Y+LAT2 Utilized transport	na1_e + asn__L_e + trp__L_c -> na1_c + asn__L_c + trp__L_e
r1846	Y+LAT2 Utilized transport	na1_e + asn__L_e + leu__L_c -> na1_c + asn__L_c + leu__L_e
r1847	Y+LAT2 Utilized transport	na1_e + asn__L_e + pro__L_c -> na1_c + asn__L_c + pro__L_e
r1848	Y+LAT2 Utilized transport	na1_e + asn__L_e + val__L_c -> na1_c + asn__L_c + val__L_e
r1851	Y+LAT2 Utilized transport	na1_e + asn__L_e + ile__L_c -> na1_c + asn__L_c + ile__L_e
r1853	Y+LAT2 Utilized transport	na1_e + ala__L_c + val__L_e -> na1_c + ala__L_e + val__L_c
r1854	Y+LAT2 Utilized transport	na1_e + gln__L_c + val__L_e -> na1_c + gln__L_e + val__L_c
r1855	Y+LAT2 Utilized transport	na1_e + ser__L_c + val__L_e -> na1_c + ser__L_e + val__L_c
r1857	Y+LAT2 Utilized transport	na1_e + trp__L_c + val__L_e -> na1_c + val__L_c + trp__L_e
r1858	Y+LAT2 Utilized transport	na1_e + phe__L_c + val__L_e -> na1_c + phe__L_e + val__L_c
r1860	Y+LAT2 Utilized transport	na1_e + cys__L_c + val__L_e -> na1_c + cys__L_e + val__L_c
r1861	Y+LAT2 Utilized transport	na1_e + leu__L_c + val__L_e -> na1_c + leu__L_e + val__L_c
r1864	Y+LAT2 Utilized transport	na1_e + thr__L_c + val__L_e -> na1_c + thr__L_e + val__L_c
r1865	Y+LAT2 Utilized transport	na1_e + hom__L_c + val__L_e -> na1_c + hom__L_e + val__L_c
r1867	Y+LAT2 Utilized transport	na1_e + gly_c + thr__L_e -> na1_c + gly_e + thr__L_c
r1874	Y+LAT2 Utilized transport	na1_e + thr__L_e + tyr__L_c -> na1_c + thr__L_c + tyr__L_e
r1876	Y+LAT2 Utilized transport	na1_e + thr__L_e + leu__L_c -> na1_c + thr__L_c + leu__L_e
r1877	Y+LAT2 Utilized transport	na1_e + thr__L_e + pro__L_c -> na1_c + thr__L_c + pro__L_e
r1880	Y+LAT2 Utilized transport	na1_e + thr__L_e + hom__L_c -> na1_c + thr__L_c + hom__L_e
r1881	Y+LAT2 Utilized transport	na1_e + thr__L_e + ile__L_c -> na1_c + thr__L_c + ile__L_e
r1882	Y+LAT2 Utilized transport	na1_e + gly_c + hom__L_e -> na1_c + gly_e + hom__L_c
r1885	Y+LAT2 Utilized transport	na1_e + ser__L_c + hom__L_e -> na1_c + ser__L_e + hom__L_c
r1887	Y+LAT2 Utilized transport	na1_e + hom__L_e + trp__L_c -> na1_c + hom__L_c + trp__L_e
r1889	Y+LAT2 Utilized transport	na1_e + hom__L_e + tyr__L_c -> na1_c + hom__L_c + tyr__L_e
r1890	Y+LAT2 Utilized transport	na1_e + cys__L_c + hom__L_e -> na1_c + cys__L_e + hom__L_c
r1892	Y+LAT2 Utilized transport	na1_e + hom__L_e + pro__L_c -> na1_c + hom__L_c + pro__L_e
r1893	Y+LAT2 Utilized transport	na1_e + asn__L_c + hom__L_e -> na1_c + asn__L_e + hom__L_c
r1898	Y+LAT2 Utilized transport	na1_e + ala__L_c + ile__L_e -> na1_c + ala__L_e + ile__L_c
r1899	Y+LAT2 Utilized transport	na1_e + gln__L_c + ile__L_e -> na1_c + gln__L_e + ile__L_c
r1900	Y+LAT2 Utilized transport	na1_e + ser__L_c + ile__L_e -> na1_c + ser__L_e + ile__L_c
r1901	Y+LAT2 Utilized transport	na1_e + met__L_c + ile__L_e -> na1_c + ile__L_c + met__L_e
r1903	Y+LAT2 Utilized transport	na1_e + ile__L_e + phe__L_c -> na1_c + ile__L_c + phe__L_e
r1904	Y+LAT2 Utilized transport	na1_e + tyr__L_c + ile__L_e -> na1_c + ile__L_c + tyr__L_e
r1905	Y+LAT2 Utilized transport	na1_e + cys__L_c + ile__L_e -> na1_c + cys__L_e + ile__L_c
r1907	Y+LAT2 Utilized transport	na1_e + ile__L_e + pro__L_c -> na1_c + ile__L_c + pro__L_e
r1908	Y+LAT2 Utilized transport	na1_e + asn__L_c + ile__L_e -> na1_c + asn__L_e + ile__L_c
r1910	Y+LAT2 Utilized transport	na1_e + thr__L_c + ile__L_e -> na1_c + thr__L_e + ile__L_c
r1912	Y+LAT2 Utilized transport	na1_e + gly_e + lys__L_c -> na1_c + gly_c + lys__L_e
r1916	Y+LAT2 Utilized transport	na1_e + gly_e + citr__L_c -> na1_c + gly_c + citr__L_e
r1918	Y+LAT2 Utilized transport	na1_e + ala__L_e + arg__L_c -> na1_c + ala__L_c + arg__L_e
r1920	Y+LAT2 Utilized transport	na1_e + ala__L_e + his__L_c -> na1_c + ala__L_c + his__L_e
r1921	Y+LAT2 Utilized transport	na1_e + ala__L_e + citr__L_c -> na1_c + ala__L_c + citr__L_e
r1925	Y+LAT2 Utilized transport	na1_e + gln__L_e + his__L_c -> na1_c + gln__L_c + his__L_e
r1928	Y+LAT2 Utilized transport	na1_e + ser__L_e + arg__L_c -> na1_c + ser__L_c + arg__L_e
r1932	Y+LAT2 Utilized transport	na1_e + lys__L_c + met__L_e -> na1_c + lys__L_e + met__L_c
r1935	Y+LAT2 Utilized transport	na1_e + his__L_c + met__L_e -> na1_c + met__L_c + his__L_e
r1940	Y+LAT2 Utilized transport	na1_e + his__L_c + trp__L_e -> na1_c + his__L_e + trp__L_c
r1944	Y+LAT2 Utilized transport	na1_e + orn_c + phe__L_e -> na1_c + orn_e + phe__L_c
r1945	Y+LAT2 Utilized transport	na1_e + his__L_c + phe__L_e -> na1_c + his__L_e + phe__L_c
r1948	Y+LAT2 Utilized transport	na1_e + arg__L_c + tyr__L_e -> na1_c + arg__L_e + tyr__L_c
r1949	Y+LAT2 Utilized transport	na1_e + orn_c + tyr__L_e -> na1_c + tyr__L_c + orn_e
r1951	Y+LAT2 Utilized transport	na1_e + citr__L_c + tyr__L_e -> na1_c + tyr__L_c + citr__L_e
r1954	Y+LAT2 Utilized transport	na1_e + orn_c + cys__L_e -> na1_c + cys__L_c + orn_e
r1957	Y+LAT2 Utilized transport	na1_e + lys__L_c + leu__L_e -> na1_c + lys__L_e + leu__L_c
r1961	Y+LAT2 Utilized transport	na1_e + citr__L_c + leu__L_e -> na1_c + leu__L_c + citr__L_e
r1962	Y+LAT2 Utilized transport	na1_e + lys__L_c + pro__L_e -> na1_c + lys__L_e + pro__L_c
r1963	Y+LAT2 Utilized transport	na1_e + arg__L_c + pro__L_e -> na1_c + arg__L_e + pro__L_c
r1964	Y+LAT2 Utilized transport	na1_e + orn_c + pro__L_e -> na1_c + orn_e + pro__L_c
r1965	Y+LAT2 Utilized transport	na1_e + his__L_c + pro__L_e -> na1_c + his__L_e + pro__L_c
r1967	Y+LAT2 Utilized transport	na1_e + asn__L_e + lys__L_c -> na1_c + asn__L_c + lys__L_e
r1970	Y+LAT2 Utilized transport	na1_e + asn__L_e + his__L_c -> na1_c + asn__L_c + his__L_e
r1972	Y+LAT2 Utilized transport	na1_e + lys__L_c + val__L_e -> na1_c + lys__L_e + val__L_c
r1974	Y+LAT2 Utilized transport	na1_e + orn_c + val__L_e -> na1_c + orn_e + val__L_c
r1976	Y+LAT2 Utilized transport	na1_e + citr__L_c + val__L_e -> na1_c + val__L_c + citr__L_e
r1980	Y+LAT2 Utilized transport	na1_e + thr__L_e + his__L_c -> na1_c + thr__L_c + his__L_e
r1981	Y+LAT2 Utilized transport	na1_e + thr__L_e + citr__L_c -> na1_c + thr__L_c + citr__L_e
r1983	Y+LAT2 Utilized transport	na1_e + arg__L_c + hom__L_e -> na1_c + arg__L_e + hom__L_c
r1984	Y+LAT2 Utilized transport	na1_e + orn_c + hom__L_e -> na1_c + hom__L_c + orn_e
r1985	Y+LAT2 Utilized transport	na1_e + hom__L_e + his__L_c -> na1_c + his__L_e + hom__L_c
r1986	Y+LAT2 Utilized transport	na1_e + citr__L_c + hom__L_e -> na1_c + hom__L_c + citr__L_e
r1987	Y+LAT2 Utilized transport	na1_e + lys__L_c + ile__L_e -> na1_c + lys__L_e + ile__L_c
r1989	Y+LAT2 Utilized transport	na1_e + orn_c + ile__L_e -> na1_c + ile__L_c + orn_e
r2080	Major Facilitator(MFS) TCDB:2.A.1.13.1	ac_e + acac_c <=> ac_c + acac_e
r2081	Major Facilitator(MFS) TCDB:2.A.1.13.1	acac_c + for_e <=> for_c + acac_e
r2084	Major Facilitator(MFS) TCDB:2.A.1.13.1	acac_c + retn_e <=> retn_c + acac_e
r2085	Major Facilitator(MFS) TCDB:2.A.1.13.1	2hb_e + acac_c <=> 2hb_c + acac_e
r2086	Major Facilitator(MFS) TCDB:2.A.1.13.1	2hb_c + pyr_e <=> pyr_c + 2hb_e
r2087	Major Facilitator(MFS) TCDB:2.A.1.13.1	2hb_c + ac_e <=> 2hb_e + ac_c
r2088	Major Facilitator(MFS) TCDB:2.A.1.13.1	2hb_c + for_e <=> 2hb_e + for_c
r2089	Major Facilitator(MFS) TCDB:2.A.1.13.1	2hb_c + ppa_e <=> 2hb_e + ppa_c
r2090	Major Facilitator(MFS) TCDB:2.A.1.13.1	2hb_c + lac__L_e <=> 2hb_e + lac__L_c
r2092	Major Facilitator(MFS) TCDB:2.A.1.13.1	2hb_c + retn_e <=> 2hb_e + retn_c
r2093	Major Facilitator(MFS) TCDB:2.A.1.13.1	akg_c + pyr_e <=> pyr_c + akg_e
r2094	Major Facilitator(MFS) TCDB:2.A.1.13.1	ac_c + pyr_e <=> pyr_c + ac_e
r2096	Major Facilitator(MFS) TCDB:2.A.1.13.1	ppa_c + pyr_e <=> pyr_c + ppa_e
r2100	Major Facilitator(MFS) TCDB:2.A.1.13.1	bhb_c + pyr_e <=> pyr_c + bhb_e
r2101	Major Facilitator(MFS) TCDB:2.A.1.13.1	ac_c + akg_e <=> akg_c + ac_e
r2104	Major Facilitator(MFS) TCDB:2.A.1.13.1	acac_c + akg_e <=> akg_c + acac_e
r2106	Major Facilitator(MFS) TCDB:2.A.1.13.1	akg_e + but_c <=> akg_c + but_e
r2108	Major Facilitator(MFS) TCDB:2.A.1.13.1	akg_e + bhb_c <=> akg_c + bhb_e
r2111	Major Facilitator(MFS) TCDB:2.A.1.13.1	ac_e + ppa_c <=> ac_c + ppa_e
r2113	Major Facilitator(MFS) TCDB:2.A.1.13.1	ac_e + but_c <=> ac_c + but_e
r2114	Major Facilitator(MFS) TCDB:2.A.1.13.1	ac_e + retn_c <=> ac_c + retn_e
r2115	Major Facilitator(MFS) TCDB:2.A.1.13.1	ac_e + bhb_c <=> ac_c + bhb_e
r2120	Major Facilitator(MFS) TCDB:2.A.1.13.1	for_e + bhb_c <=> for_c + bhb_e
r2121	Major Facilitator(MFS) TCDB:2.A.1.13.1	lac__L_c + ppa_e <=> ppa_c + lac__L_e
r2122	Major Facilitator(MFS) TCDB:2.A.1.13.1	but_c + ppa_e <=> ppa_c + but_e
r2123	Major Facilitator(MFS) TCDB:2.A.1.13.1	retn_c + ppa_e <=> ppa_c + retn_e
r2125	Major Facilitator(MFS) TCDB:2.A.1.13.1	but_c + acac_e <=> acac_c + but_e
r2126	Major Facilitator(MFS) TCDB:2.A.1.13.1	bhb_c + acac_e <=> acac_c + bhb_e
r2130	Major Facilitator(MFS) TCDB:2.A.1.13.1	retn_c + but_e <=> but_c + retn_e
r2133	Major Facilitator(MFS) TCDB:2.A.1.13.1	2hb_c + bhb_e <=> 2hb_e + bhb_c
r2342	Organic anion transporter 5 Utilized transport	estrones_e <=> estrones_c
r2341	Organic anion transporter 5 Utilized transport	leuktrC4_e <=> leuktrC4_c
RE0512X	3-Hydroxyacyl Coenzyme A Dehydrogenase	nad_x + CE2421_x <=> h_x + nadh_x + CE0713_x
SERt2r	L serine reversible transport via proton symport	h_e + ser__L_e -> h_c + ser__L_c
r2344	Organic anion transporter 5 Utilized transport	bildglcur_e <=> bildglcur_c
r2352	Organic anion transporter 5 Utilized transport	HC02187_e <=> HC02187_c
r2472	Major Facilitator(MFS) TCDB:2.A.1.4.7	pi_m + glyc3p_c -> pi_c + glyc3p_m
G6Pt6er	Glucose 6-phosphate, inorganic phosphate antiport, endoplasmic reticular transport	pi_r + g6p_c -> pi_c + g6p_r
r2355	Organic anion transporter 5 Utilized transport	HC02203_e <=> HC02203_c
RE0569E	RE0569	h_e + malcoa_e + arachcoa_e -> co2_e + coa_e + CE2250_e
r2363	Organic anion transporter 5 Utilized transport	prostge1_e <=> prostge1_c
r2369	Organic anion transporter 5 Utilized transport	prostgi2_e <=> prostgi2_c
r2374	Mitochondrial Carrier (MC) TCDB:2.A.29.7.2	cit_m + oxa_c <=> cit_c + oxa_m
r2375	Mitochondrial Carrier (MC) TCDB:2.A.29.7.2	icit_m + succ_c <=> icit_c + succ_m
r2377	Mitochondrial Carrier (MC) TCDB:2.A.29.7.2	akg_c + HC00342_m <=> akg_m + HC00342_c
r2382	Mitochondrial Carrier (MC) TCDB:2.A.29.7.2	h_c + cit_c + succ_m -> h_m + cit_m + succ_c
r2502	ATP-binding Cassette (ABC) TCDB:3.A.1.203.3	h2o_c + atp_c + lnlccoa_c -> h_c + adp_c + pi_c + lnlccoa_x
r2509	Utilized transport	crn_r + ocdcea_c <=> crn_c + ocdcea_r
r2510	Utilized transport	crn_r + strdnc_c <=> crn_c + strdnc_r
r2384	Mitochondrial Carrier (MC) TCDB:2.A.29.7.2	h_c + cit_c + oxa_m -> h_m + cit_m + oxa_c
r2385	Mitochondrial Carrier (MC) TCDB:2.A.29.7.2	h_c + akg_m + icit_c -> h_m + akg_c + icit_m
r2512	Utilized transport	crn_c + lnlncg_r -> crn_r + lnlncg_c
r2387	Mitochondrial Carrier (MC) TCDB:2.A.29.7.2	h_c + mal__L_m + icit_c -> h_m + mal__L_c + icit_m
r2514	Utilized transport	crn_r + hdcea_c <=> crn_c + hdcea_r
r2388	Mitochondrial Carrier (MC) TCDB:2.A.29.7.2	h_c + icit_c + oxa_m -> h_m + icit_m + oxa_c
r2515	Utilized transport	crn_c + dlnlcg_r -> crn_r + dlnlcg_c
r2516	Major Facilitator(MFS) TCDB:2.A.1.13.1	h_x + lac__L_x <=> h_c + lac__L_c
r2517	ATP-binding Cassette (ABC) TCDB:3.A.1.203.1	h2o_c + atp_c + thcholstoic_c -> h_c + adp_c + pi_c + thcholstoic_x
r2518	ATP-binding Cassette (ABC) TCDB:3.A.1.203.1	h2o_c + atp_c + dhcholestanate_c -> h_c + adp_c + pi_c + dhcholestanate_x
r2519	Utilized transport	udpglcur_c <=> udpglcur_r
r2520	Mitochondrial Carrier (MC) TCDB:2.A.29.2.1	akg_m + gthrd_c <=> akg_c + gthrd_m
GLNt	L-glutamine transport via diffusion	gln__L_e <=> gln__L_c
r2532	Major Facilitator(MFS) TCDB:2.A.1.44.1	asn__L_e <=> asn__L_c
r2534	Major Facilitator(MFS) TCDB:2.A.1.44.1	thr__L_e <=> thr__L_c
r2538	Utilized transport	dlnlcgcoa_c <=> dlnlcgcoa_r
EX_so3_e	Sulfite exchange	so3_e <=>
r2419	Mitochondrial Carrier (MC) TCDB:2.A.29.2.7	akg_c + pi_m -> pi_c + akg_m
RE0453M	Nucleoside-Diphosphate Kinase	datp_m + dtdp_m <=> dadp_m + dttp_m
RE1518X	RE1518X	fad_x + CE0785_x -> fadh2_x + CE2432_x
RE1519X	RE1519X	fad_x + dece4coa_x <=> fadh2_x + dec24dicoa_x
RE1520M	Enoyl Coenzyme A Hydratase	h2o_m + C05279_m <=> CE2420_m
RE1520X	Enoyl Coenzyme A Hydratase	h2o_x + C05279_x <=> CE2420_x
RE1522M	Enoyl Coenzyme A Hydratase	h2o_m + CE2433_m <=> CE2418_m
RE1522X	Enoyl Coenzyme A Hydratase	h2o_x + CE2433_x <=> CE2418_x
RE1526M	3-Hydroxyacyl Coenzyme A Dehydrogenase	nad_m + CE2417_m <=> h_m + nadh_m + CE2424_m
RE1526X	3-Hydroxyacyl Coenzyme A Dehydrogenase	nad_x + CE2417_x <=> h_x + nadh_x + CE2424_x
RE1527M	3-Hydroxyacyl Coenzyme A Dehydrogenase	nad_m + CE2420_m <=> h_m + nadh_m + CE0693_m
RE1527X	RE1527X	nad_x + CE2420_x <=> h_x + nadh_x + CE0693_x
RE1530M	Thymidine Kinase	dgtp_m + duri_m <=> h_m + dgdp_m + dump_m
RE1531M	Acetyl Coenzyme A C-Acyltransferase	coa_m + CE0713_m <=> accoa_m + CE0849_m
RE1533X	Acetyl Coenzyme A C-Acyltransferase	coa_x + CE2424_x <=> accoa_x + C05280_x
RE1534M	Acetyl Coenzyme A C-Acyltransferase	coa_m + CE0693_m <=> accoa_m + dece4coa_m
RE1534X	Acetyl Coenzyme A C-Acyltransferase	coa_x + CE0693_x <=> accoa_x + dece4coa_x
CYANSTm	Cyanide sulfurtransferase, mitochondrial	cyan_m + tsul_m <=> h_m + so3_m + tcynt_m
RE1804M	RE1804M	nad_m + xol7ah3_m <=> h_m + nadh_m + xol7ah2al_m
RE1834M	Palmitoyl Coenzyme A Hydrolase	h2o_m + cholcoa_m <=> h_m + coa_m + cholate_m
STS3	Steryl-sulfatase	h2o_c + chsterols_c <=> h_c + chsterol_c + so4_c
STS4	Steryl-sulfatase	h2o_c + prgnlones_c <=> h_c + so4_c + prgnlone_c
RE1233C	Kynurenine-Oxoglutarate Transaminase	akg_c + Lkynr_c <=> h2o_c + glu__L_c + kynate_c
RE2273E	Carboxypeptidase A	h2o_e + CE5797_e <=> leu__L_e + CE5798_e
RE2660N	4A-Hydroxytetrahydrobiopterin Dehydratase	CE5236_n <=> CE2705_n
RE1516X	RE1516X	fad_x + lnlccoa_x <=> fadh2_x + CE2434_x
RE1517M	RE1517M	fad_m + CE0849_m <=> fadh2_m + CE2433_m
RE2625M	RE2625M	nad_m + xoltetrol_m <=> h_m + nadh_m + CE4872_m
RE2626M	RE2626M	h2o_m + nadp_m + CE4872_m <=> 2 h_m + nadph_m + thcholstoic_m
RE2649M	Palmitoyl Coenzyme A Hydrolase	h2o_m + ppcoa_m -> h_m + coa_m + ppa_m
PYK6	RE2954	h_c + pep_c + dtdp_c <=> pyr_c + dttp_c
RE2972M_1	1-Phosphatidylinositol 4-Kinase	atp_m + CE5101_m -> h_m + adp_m + pail45p_hs_m
RE2985X	Acyl Coenzyme A Oxidase	o2_x + arachdcoa_x -> h2o2_x + CE4795_x
RE2986X	Enoyl Coenzyme A Hydratase	h2o_x + CE5114_x <=> CE4791_x
RE2991X	3-Hydroxyacyl Coenzyme A Dehydrogenase	nad_x + CE2438_x <=> h_x + nadh_x + CE2439_x
RE2992M	Dodecenoyl Coenzyme A Isomerase	CE2442_m <=> CE2433_m
RE2998M	Acyl Coenzyme A Oxidase	o2_m + CE0785_m -> h2o2_m + CE2432_m
RE2999M	Dodecenoyl Coenzyme A Isomerase	CE2432_m <=> CE5117_m
RE3000M	RE3000M	CE5117_m <=> CE5118_m
RE3192M	Enoyl Coenzyme A Hydratase	h2o_m + CE4806_m <=> CE4801_m
RE3079X	RE3079X	coa_x + atp_x + prist_x -> amp_x + ppi_x + CE5126_x
RE3001M	2,4-Dienoyl Coenzyme A Reductase (NADPH)	h_m + nadph_m + CE5118_m <=> nadp_m + CE5119_m
RE3081X	Enoyl Coenzyme A Hydratase	h2o_x + CE2038_x <=> CE5934_x
RE3002X	Dodecenoyl Coenzyme A Isomerase	CE5114_x <=> CE5116_x
RE3005M	3-Hydroxyacyl Coenzyme A Dehydrogenase	nad_m + CE4790_m <=> h_m + nadh_m + CE4792_m
RE3010C	Carbonyl Reductase (NADPH)	nad_c + leuktrB4_c <=> h_c + nadh_c + CE4990_c
RE3193M	Enoyl Coenzyme A Hydratase	h2o_m + CE4799_m <=> CE4800_m
RE3194M	Enoyl Coenzyme A Hydratase	h2o_m + CE4807_m <=> CE4802_m
RE3247M	Acyl Coenzyme A Oxidase	o2_m + CE5166_m -> h2o2_m + cholcoads_m
RE3247X	Acyl Coenzyme A Oxidase	o2_x + CE5166_x -> cholcoads_x + h2o2_x
RE3251M	RE3251	o2_m + h_m + nadph_m + xoltetrol_m -> h2o_m + nadp_m + CE4874_m
RE3476C	Carbonyl Reductase (NADPH)	nadp_c + C04805_c <=> h_c + nadph_c + CE2084_c
RE3273R_1	Phospholipase D	h2o_r + pail_hs_r <=> h_r + pa_hs_r + inost_r
RE3346M	Aldehyde Dehydrogenase (NAD+)	2 h_m + nadh_m + thcholstoic_m -> h2o_m + nad_m + CE4872_m
RE3114R	Long-Chain-Fatty-Acid- Coenzyme A Ligase	atp_r + coa_r + lnlnca_r -> amp_r + ppi_r + lnlncacoa_r
EX_CE2250_e	3-oxodocosanoyl-CoA exchange	CE2250_e <=>
RE3626M	Acyl Coenzyme A Oxidase	o2_m + dece4coa_m -> h2o2_m + dec24dicoa_m
RE3628M	Dodecenoyl Coenzyme A Isomerase	dc2coa_m <=> dece3coa_m
EX_prostgh2_e	Prostaglandin H2(1-) exchange	prostgh2_e <=>
RE3146R	Long-Chain-Fatty-Acid- Coenzyme A Ligase	atp_r + coa_r + tethex3_r -> amp_r + ppi_r + tethex3coa_r
EX_citr__L_e	L-Citrulline exchange	citr__L_e <=>
EX_HC00822_e	Chitobiose exchange	HC00822_e <=>
EX_HC02195_e	Tauroursodeoxycholate exchange	HC02195_e <=>
EX_HC02191_e	Lithocholate exchange	HC02191_e <=>
EX_HC02198_e	2-[(4R)-4-[(1S,2S,5R,7R,10R,11S,14R,15R)-2,15-dimethyl-5-(sulfonatooxy)tetracyclo[8.7.0.0^{2,7}.0^{11,15}]heptadecan-14-yl]pentanamido]ethane-1-sulfonate exchange	HC02198_e <=>
EX_HC02203_e	Prostaglandin-a2 exchange	HC02203_e <=>
EX_HC02204_e	Prostaglandin-b1 exchange	HC02204_e <=>
EX_HC02205_e	Prostaglandin-b2 exchange	HC02205_e <=>
EX_HC02206_e	Prostaglandin C1(1-) exchange	HC02206_e <=>
EX_HC02207_e	Prostaglandin-c2 exchange	HC02207_e <=>
EX_HC02213_e	Prostaglandin-e3 exchange	HC02213_e <=>
EX_HC02217_e	Prostaglandin-g2 exchange	HC02217_e <=>
EX_arachcoa_e	Arachidyl coenzyme A exchange	arachcoa_e <=>
EX_coa_e	EX coa LPAREN e RPAREN	coa_e <=>
EX_malthp_e	EX malthp LPAREN e RPAREN	malthp_e <=>
EX_CE2838_e	Maltononaose exchange	CE2838_e <=>
EX_3ump_e	3'-UMP exchange	3ump_e <=>
EX_CE5786_e	Kinetensin exchange	CE5786_e <=>
EX_CE5797_e	Neuromedin N exchange	CE5797_e <=>
CITt4_4	Citrate transport via sodium symport	4 na1_e + cit_e <=> 4 na1_c + cit_c
C12OHc	Production of 3-OHdodecanoylcarnitinec	crn_c + 3hddcoa_c <=> coa_c + 3ddcrn_c
HCO3_NAt	Bicarbonate transport (Na/HCO3 cotransport)	hco3_e + na1_e <=> hco3_c + na1_c
RE3156X	3-Hydroxyacyl Coenzyme A Dehydrogenase	nad_x + CE4832_x <=> h_x + nadh_x + CE4820_x
INSTt4_2	Inositol transport via sodium symport	2 na1_e + inost_e <=> 2 na1_c + inost_c
C14OHc	Production of 3-hydroxytetradecanoylcarnitine	crn_c + 3htdcoa_c <=> coa_c + 3tdcrn_c
C162ACBP	Transport of 3-Hydroxy Trans7, 10-Hexadecadienoylcoa from Mitochondria into Cytosol	3thexddcoa_m <=> 3thexddcoa_c
PIt9	Phosphate transport in/out via two Na+ symporter	2 na1_e + pi_e <=> pi_c + 2 na1_c
C16OHc	Production of 3-hydroxyhexadecanoylcarnitinec	crn_c + 3hexdcoa_c <=> coa_c + 3hexdcrn_c
C182OHc	Production of 3-Hydroxyoctadecadienoylcarnitine	crn_c + 3ocddcoa_c <=> coa_c + 3octdec2crn_c
C18OHc	Production of 3-Hydroxyoctadecanoylcarnitine	crn_c + 3hodcoa_c <=> coa_c + 3octdeccrn_c
ACRNtp	Acetylcarnitine transport out of peroxisome	acrn_x <=> acrn_c
ADPCOACROT	Production of adipoyl carnitine	crn_x + adpcoa_x <=> coa_x + c6dc_x
ADPCOAPTE	Thioesterification of adipoyl coA for release into cytosol	h2o_x + adpcoa_x -> h_x + coa_x + adpac_x
C3DCe	Transport of Malonyl Carnitine into Extra Cellular Space	c3dc_c -> c3dc_e
C4CRNCPT2	Transport of butyryl carnitine in the mitochondrial matrix for final hydrolysis	coa_m + c4crn_m <=> btcoa_m + crn_m
C4CRNe	Transport of butyryl carnitine into the extra cellular space	c4crn_c -> c4crn_e
C4DCCACT	Transport of succinyl carnitine into cytosol	c4dc_x <=> c4dc_c
C10DCe	Transport of sebacoyl carnitine into extra cellular space	c10dc_c -> c10dc_e
C10OHc	Production of 3-OHdecanoylcarnitinec	crn_c + 3hdcoa_c <=> coa_c + 3deccrn_c
RE3178M	3-Hydroxyacyl Coenzyme A Dehydrogenase	nad_m + CE4800_m <=> h_m + nadh_m + CE4796_m
C120CPT1	Production of Dodecanoylcarnitine	crn_c + ddcacoa_c <=> coa_c + ddeccrn_c
C4DCe	Transport of succinyl carnitine into the extra cellular space	c4dc_c -> c4dc_e
C4tcx	Transport of Bytyrylcarnitine from Peroxisomes	c4crn_x <=> c4crn_c
C4tmc	Transport of bytyrylcarnitine into mitochondrial matrix	c4crn_c <=> c4crn_m
C51CPT1	Production of tiglylcarnitine	crn_c + 2mb2coa_c <=> coa_c + c51crn_c
C12DCTD	Transport of Dodecanedioic Acid by Diffusion	dodecanac_x <=> dodecanac_c
C5DCe	Transport of Glutaryl Carnitine into the Extra Cellular Fluid	c5dc_c -> c5dc_e
C60CPT1	Production of Hexanoylcarnitine	crn_c + hxcoa_c <=> coa_c + c6crn_c
RE3179M	3-Hydroxyacyl Coenzyme A Dehydrogenase	nad_m + CE4802_m <=> h_m + nadh_m + CE4804_m
C6COAt	Esterification of Of Hexanoylcoa for Transport into Cytosol	crn_x + hxcoa_x <=> coa_x + c6crn_x
FAOXC122m	Isomerization (C12:2), Mitochondrial	3ddecdicoa_m -> 2ddecdicoa_m
C6DCCACT	Transport of adipoyl carnitine into cytosol	c6dc_x <=> c6dc_c
C80CPT1	Production of octanoylcarnitine	crn_c + occoa_c <=> coa_c + c8crn_c
C81CRNe	Transport of Octenoyl Carnitine into the Extra Cellular Space	c81crn_c -> c81crn_e
DDCRNe	Transport of 3-hydroxydodecanoyl carnitine into extra cellular space	3ddcrn_c -> 3ddcrn_e
DOCOSACT	Activation of docosanoic acid for transport	atp_c + coa_c + docosac_c -> amp_c + ppi_c + docoscoa_c
DOCOSACTDr	Transport of Docosanoic Acid by Diffusion	docosac_c <=> docosac_r
DOCOSCOAtxc	Transport of behenoylcoa into peroxisomes	h2o_c + atp_c + docoscoa_c -> h_c + adp_c + pi_c + docoscoa_x
EX_3hdececrn_e	Exchange of 3-Hydroxyhexadecenoyl Carnitine	3hdececrn_e <=>
EX_3ivcrn_e	Exchange of 3-Hydroxy-Isovaleryl Carnitine	3ivcrn_e <=>
EX_c101crn_e	Exchange of Decenoyl Carnitine	c101crn_e <=>
EX_c10crn_e	Exchange of Decanoyl Carnitine	c10crn_e <=>
EX_c10dc_e	Exchange reaction for sebacoyl carnitine	c10dc_e <=>
EX_c3dc_e	Exchange of Malonyl Carnitine	c3dc_e <=>
DOCO13EFATP	Absorption Or Uptake of 13-Docosenoic Acid into Cells	atp_c + coa_c + doco13ac_e -> amp_c + ppi_c + doco13ecoa_c
FAOXC16C16OHm	Fatty Acid Beta Oxidation (C16->C16Oh), Mitochondrial	h2o_m + fad_m + pmtcoa_m -> fadh2_m + 3hexdcoa_m
EX_c4dc_e	Exchange reaction for succinyl carnitine	c4dc_e <=>
FAOXC123C102x	Fatty Acid Beta Oxidation (C12:3->C10:2), Peroxisomal	nad_x + coa_x + h2o_x + 2dodtricoa_x -> h_x + nadh_x + accoa_x + dec47dicoa_x
FAOXC16DCC14DCx	Fatty Acid Beta Oxidation (C16Dc->C14Dc), Peroxisomal	nad_x + coa_x + h2o_x + o2_x + hexdicoa_x -> h_x + nadh_x + accoa_x + h2o2_x + c14dccoa_x
FAOXC16DCr	Fatty Acid Activation (C16Dc), Endoplasmatic Reticulum	atp_r + coa_r + hexdiac_r -> amp_r + ppi_r + hexdicoa_r
FAOXC170150m	Beta oxidation of long chain fatty acid (odd chain)	h2o_m + nad_m + coa_m + fad_m + hpdcacoa_m -> h_m + nadh_m + accoa_m + fadh2_m + ptdcacoa_m
FAOXC181C181OHm	Fatty Acid Beta Oxidation (C18:1->C18:1Oh), Mitochondrial	h2o_m + fad_m + octdececoa_m -> fadh2_m + 3octdece1coa_m
FAOXC123m	Isomerization (C12:3), Mitochondrial	3dodtricoa_m -> 2dodtricoa_m
FAOXC182C162m	Fatty Acid Beta Oxidation (C18:2->C16:2), Mitochondrial	h2o_m + nad_m + coa_m + fad_m + lnlccoa_m -> h_m + nadh_m + accoa_m + fadh2_m + hexddcoa_m
FAOXC183C163m	Fatty Acid Beta Oxidation (C18:3->C16:3), Mitochondrial	h2o_m + nad_m + coa_m + fad_m + lnlncacoa_m -> h_m + nadh_m + accoa_m + fadh2_m + hexdtrcoa_m
EX_c5dc_e	Exchange of Glutaryl Carnitine	c5dc_e <=>
FAOXC120100x	Beta oxidation of long chain fatty acid	nad_x + coa_x + ddcacoa_x + h2o_x + o2_x -> h_x + nadh_x + accoa_x + dcacoa_x + h2o2_x
EX_c6crn_e	Exchange of Hexanoyl Carnitine	c6crn_e <=>
EX_c8crn_e	Exchange reaction for octanoyl carnitine	c8crn_e <=>
EX_decdicrn_e	Exchange of Decadienoyl Carnitine	decdicrn_e <=>
FAOXC184C163x	Fatty Acid Beta Oxidation (C18:4->C16:3), Peroxisomal	nad_x + coa_x + h2o_x + 2octdectecoa_x -> h_x + nadh_x + accoa_x + 4hexdtricoa_x
FAOXC184m	Isomerization of (C18:4), Mitochondrial	3octdectecoa_m -> 2octdectecoa_m
FAOXC18C18OHm	Fatty Acid Beta Oxidation (C18->C18Oh), Mitochondrial	h2o_m + fad_m + stcoa_m -> fadh2_m + 3hodcoa_m
EX_docosac_e	Exchange reaction for Behenic acid	docosac_e <=>
EX_dca_e	Decanoate (n-C10:0) exchange	dca_e <=>
FAOXC204C205x	Fatty Acid Beta Oxidation (C20:4->C20:5), Peroxisomal	o2_x + eitetcoa_x -> h2o2_x + eipencoa_x
FAOXC101C8x	Fatty Acid Beta Oxidation (C10:1->C8:0), Peroxisomal	nad_x + coa_x + h2o_x + dc2coa_x -> h_x + nadh_x + accoa_x + occoa_x
FAOXC12DCC10DCx	Fatty Acid Beta Oxidation (C12Dc->C10Dc), Peroxisomal	nad_x + coa_x + h2o_x + o2_x + c12dccoa_x -> h_x + nadh_x + accoa_x + h2o2_x + sebcoa_x
FAOXC101x	Isomerization (C10:1), Peroxisomal	dece3coa_x -> dc2coa_x
FAOXC102C101m	Reduction (C10:2->C10:1), Mitochondrial	h_m + nadph_m + dec24dicoa_m -> nadp_m + dece3coa_m
FAOXC102C81m	Fatty Acid Beta Oxidation (C10:2->C8:1), Mitochondrial	h2o_m + nad_m + coa_m + 2decdicoa_m -> h_m + nadh_m + accoa_m + octe5coa_m
FAOXC221C201x	Fatty Acid Beta Oxidation (C22:1->C20:1), Peroxisomal	nad_x + coa_x + h2o_x + o2_x + doco13ecoa_x -> h_x + nadh_x + accoa_x + h2o2_x + ei11ecoa_x
FAOXC225C204m	Fatty Acid Beta Oxidation (C22:5->C20:4), Mitochondrial	h2o_m + nad_m + coa_m + 2docopencoa_m -> h_m + nadh_m + accoa_m + eitetcoa_m
FAOXC225C226x	Fatty Acid Beta Oxidation (C22:5->C22:6), Peroxisomal	o2_x + dcsptn1coa_x -> h2o2_x + docohexcoa_x
FAOXC102C81x	Fatty Acid Beta Oxidation (C10:2->C8:1), Peroxisomal	nad_x + coa_x + h2o_x + 2decdicoa_x -> h_x + nadh_x + accoa_x + octe5coa_x
FAOXC102m	Isomerization (C10:2), Mitochondrial	3decdicoa_m -> 2decdicoa_m
FAOXC102x	Isomerization (C10:2), Peroxisomal	3decdicoa_x -> 2decdicoa_x
FAOXC103C102m	Fatty Acid Beta Oxidation (C10:3->C10:2), Mitochondrial	h_m + nadph_m + dectricoa_m -> nadp_m + 3decdicoa_m
FAOXC103C102x	Fatty Acid Beta Oxidation (C10:3->C10:2), Peroxisomal	h_x + nadph_x + dectricoa_x -> nadp_x + 3decdicoa_x
FAOXC10C10OHm	Fatty Acid Beta Oxidation (C10->Ohc10), Mitochondrial	h2o_m + fad_m + dcacoa_m -> fadh2_m + 3hdcoa_m
FAOXC10080m	Beta oxidation of long chain fatty acid	h2o_m + nad_m + coa_m + fad_m + dcacoa_m -> h_m + nadh_m + accoa_m + fadh2_m + occoa_m
FAOXC10080x	Beta oxidation of long chain fatty acid	nad_x + coa_x + dcacoa_x + h2o_x + o2_x -> h_x + nadh_x + accoa_x + occoa_x + h2o2_x
FAOXC121C101m	Fatty Acid Beta Oxidation (C12:1->C10:1), Mitochondrial	h2o_m + nad_m + coa_m + fad_m + dd5ecoa_m -> h_m + nadh_m + accoa_m + fadh2_m + dece3coa_m
FAOXC3DC	Malonylcoa->Malonylcarnitine	crn_c + malcoa_c <=> coa_c + c3dc_c
FAOXC4020m	Beta oxidation of med/long chain fatty acid	h2o_m + nad_m + coa_m + fad_m + btcoa_m -> h_m + nadh_m + 2 accoa_m + fadh2_m
FAOXC61m	Isomerization (C6:1), Mitochondrial	hexe3coa_m -> hx2coa_m
FAOXC6C4x	Fatty Acid Beta Oxidation (C6->C4), Peroxisomal	nad_x + coa_x + h2o_x + o2_x + hxcoa_x -> h_x + nadh_x + accoa_x + h2o2_x + btcoa_x
FAOXC6DCC4DCx	Fatty Acid Beta Oxidation (C6Dc->C4Dc), Peroxisomal	nad_x + coa_x + h2o_x + o2_x + adpcoa_x -> h_x + nadh_x + accoa_x + h2o2_x + succoa_x
EX_dchac_e	Exchange reaction for deoxycholic acid	dchac_e <=>
FAOXC12DCx	Production of Dodecanedioyl Carnitine	crn_x + c12dccoa_x <=> coa_x + c12dc_x
FAOXC81C61m	Fatty Acid Beta Oxidation (C8:1->C6:1), Mitochondrial	h2o_m + nad_m + coa_m + fad_m + octe5coa_m -> h_m + nadh_m + accoa_m + fadh2_m + hexe3coa_m
FAOXC8C6m	Fatty Acid Beta Oxidation (C8->C6), Mitochondrial	h2o_m + nad_m + coa_m + fad_m + occoa_m -> h_m + nadh_m + accoa_m + fadh2_m + hxcoa_m
FAOXC8DCC6DCx	Fatty Acid Beta Oxidation (C8Dc->C6Dc), Peroxisomal	nad_x + coa_x + h2o_x + o2_x + sbcoa_x -> h_x + nadh_x + accoa_x + h2o2_x + adpcoa_x
FAOXC13BRC11BRx	Fatty Acid Beta Oxidation (C13Br->C11Br), Peroxisomal	nad_x + coa_x + h2o_x + o2_x + tmtrdcoa_x -> h_x + nadh_x + accoa_x + h2o2_x + tmuncoa_x
FAOXC9C7m	Fatty Acid Beta Oxidation (C9->C7), Mitochondrial	h2o_m + nad_m + coa_m + fad_m + noncoa_m -> h_m + nadh_m + accoa_m + fadh2_m + hepcoa_m
FAOXOHC16C16DCc	Fatty Acid Omega Oxidation (W-Ohc16->C16Dc)	h2o_c + 2 nad_c + whhdca_c -> 2 h_c + 2 nadh_c + hexdiac_c
FAOXOHC22C22DCc	Fatty Acid Omega Oxidation (W-Ohc22->C22Dc)	h2o_c + 2 nad_c + omhdocosac_c -> 2 h_c + 2 nadh_c + docosdiac_c
STCOATxc	Transport of Stearoyl-CoA from cytosol to peroxisomes	h2o_c + atp_c + stcoa_c -> h_c + adp_c + pi_c + stcoa_x
SUBERCROT	Production of suberyl carnitine	crn_x + sbcoa_x <=> coa_x + c8dc_x
FAOXC13C11m	Fatty Acid Beta Oxidation (C13->C11), Mitochondrial	h2o_m + nad_m + coa_m + fad_m + tridcoa_m -> h_m + nadh_m + accoa_m + fadh2_m + undcoa_m
SUCCCROT	Production of succinyl carnitine	crn_x + succoa_x <=> coa_x + c4dc_x
FAOXC141C141OHm	Fatty Acid Beta Oxidation (C14:1->C14:1Oh), Mitochondrial	h2o_m + fad_m + tetd7ecoa_m -> fadh2_m + 3tetd7ecoa_m
TDCRNe	Transport of myristoyl carnitine into extra cellular space	ttdcrn_c -> ttdcrn_e
FAOXC142C122m	Fatty Acid Beta Oxidation (C14:2->C12:2), Mitochondrial	h2o_m + nad_m + coa_m + fad_m + tetdecdicoa_m -> h_m + nadh_m + accoa_m + fadh2_m + 3ddecdicoa_m
TETDECE1CRNe	Transport of Tetradecenoyl Carnitine into Extra Cellular Space	tetdece1crn_c -> tetdece1crn_e
TIGCRNe	Transport of tiglyl carnitine into the extra cellular fluid	c51crn_c -> c51crn_e
FAOXC142C122x	Fatty Acid Beta Oxidation (C14:2->C12:2), Peroxisomal	nad_x + coa_x + h2o_x + o2_x + tetdecdicoa_x -> h_x + nadh_x + accoa_x + h2o2_x + 3ddecdicoa_x
FAOXC143C123m	Fatty Acid Beta Oxidation (C14:3->C12:3), Mitochondrial	h2o_m + nad_m + coa_m + fad_m + 5tedtricoa_m -> h_m + nadh_m + accoa_m + fadh2_m + 3dodtricoa_m
FAOXC143C123x	Fatty Acid Beta Oxidation (C14:3->C12:3), Peroxisomal	nad_x + coa_x + h2o_x + o2_x + 5tedtricoa_x -> h_x + nadh_x + accoa_x + h2o2_x + 3dodtricoa_x
FAOXC140120m	Beta oxidation of long chain fatty acid	h2o_m + nad_m + coa_m + fad_m + tdcoa_m -> h_m + nadh_m + accoa_m + fadh2_m + ddcacoa_m
FAOXC14C14OHm	Fatty Acid Beta Oxidation (C14->C14Oh), Mitochondrial	h2o_m + fad_m + tdcoa_m -> fadh2_m + 3htdcoa_m
FAOXC15ATPx	Fatty acid activation(C15)x	coa_x + atp_x + prist_x -> amp_x + ppi_x + pristcoa_x
34DHPHELAT1tc	Transport of 3,4-Dihydroxy-L-phenylalanine by LAT1 in association with 4F2hc, across the apical surface of the memebranes.	34dhphe_e + leu__L_c -> 34dhphe_c + leu__L_e
4OHPROIMINOtc	Transport of L-OH-Proline by the apical IMINO amino acid transporters in kidney and intestine	2 na1_e + cl_e + 4hpro_LT_e -> 2 na1_c + cl_c + 4hpro_LT_c
ALAALACNc	Hydrolysis of Alanylalanine	h2o_c + alaala_c <=> 2 ala__L_c
FAOXOHMC10DC10c	Fatty acid omega oxidation(w-OHMC10-->DC10)c	h2o_c + 2 nad_c + omhdecacid_c -> 3 h_c + 2 nadh_c + sebacid_c
FAOXTC162TC142m	Fatty Acid Beta Oxidation Trans (C16:2->C14:2), Mitochondrial	h2o_m + nad_m + coa_m + fad_m + thexddcoa_m -> h_m + nadh_m + accoa_m + fadh2_m + ttetddcoa_m
FAOXTC182TC162m	Fatty Acid Beta Oxidation Trans (C18:2->C16:2), Mitochondrial	h2o_m + nad_m + coa_m + fad_m + lneldccoa_m -> h_m + nadh_m + accoa_m + fadh2_m + thexddcoa_m
ALAALAPEPT1tc	Transport of Alanylalanine by the apical PEPT1 amino acid transporters across the brush border cells of the enterocytes of the intestine and renal cells	h_e + alaala_e -> h_c + alaala_c
ALAyLATthc	Transport of Alanine by y+LAT1 or y+LAT2 with co-transporter of h in small intestine and kidney	h_e + ala__L_e + arg__L_c -> h_c + ala__L_c + arg__L_e
FAOXC15BRC13BRx	Fatty Acid Beta Oxidation (C15Br->C13Br), Peroxisomal	nad_x + coa_x + h2o_x + o2_x + pristcoa_x -> h_x + nadh_x + h2o2_x + ppcoa_x + tmtrdcoa_x
ARGATB0tc	Transport of L-Arginine into the intestinal cells by ATB0 transporter	2 na1_e + arg__L_e + cl_e -> 2 na1_c + arg__L_c + cl_c
FOAXC122C101x	Fatty Acid Beta Oxidation (C12:2->C10:1), Peroxisomal	nad_x + coa_x + h2o_x + 2ddecdicoa_x -> h_x + nadh_x + accoa_x + dece4coa_x
FAOXC15NADx	Fatty acid alpha oxidation(2-Hydroxyphytanoyl-CoA)(nad)x	nad_x + h2o_x + phyt2ohcoa_x -> 2 h_x + nadh_x + forcoa_x + prist_x
ASNATB0tc	Transport of L-Asparagine into the intestinal cells by ATB0 transporter	2 na1_e + asn__L_e + cl_e -> 2 na1_c + asn__L_c + cl_c
BALAt2r	Beta Alanine transport in via proton symport	h_e + ala_B_e -> h_c + ala_B_c
HDCACBP	Transport of (S)-3-Hydroxydecanoyl-CoA from mitochondria into the cytosol	3hdcoa_m <=> 3hdcoa_c
FAOXC161C141m	Fatty Acid Beta Oxidation (C16:1->C14:1), Mitochondrial	h2o_m + nad_m + coa_m + fad_m + hdcoa_m -> h_m + nadh_m + accoa_m + fadh2_m + tetd7ecoa_m
FAOXC161C141x	Fatty Acid Beta Xoidation (C16:1->C14:1), Peroxisomal	nad_x + coa_x + h2o_x + o2_x + hexde7coa_x -> h_x + nadh_x + accoa_x + h2o2_x + tetde5coa_x
CARPEPT1tc	Transport of L-Carnosine by the apical PEPT1 amino acid transporters across the brush border cells of the enterocytes of the intestine and renal cells	h_e + carn_e -> h_c + carn_c
CYSSNAT5tc	Transport of L-Cysteine into the cell coupled with co-transport with Sodium and counter transport with proton by SNAT5 transporter.	h_c + na1_e + cys__L_e <=> h_e + na1_c + cys__L_c
CYSTLEUrBATtc	Transport of L-Cystine into the cell in exchange for L-Leucine by b0,+AT transporter at the apical surfaces of the membranes of small intestine and renal cells.	cysi__L_e + leu__L_c -> cysi__L_c + leu__L_e
HEXDIACtr	Transport of Hexadecanedioc Acid by Diffusion	hexdiac_c <=> hexdiac_r
HEXDICOAACBPx	Transport of Hexadecanedioyl Coa	hexdicoa_r -> hexdicoa_x
GALSGLT1le	Transport of D-Galactose from extracellular space to cytosol of mucosal cells in small intestine	h2o_c + atp_c + 2 na1_e + gal_e -> h_c + adp_c + pi_c + 2 na1_c + gal_c
HIVCRNe	Transport of 3-Hydroxy-Isovaleryl Carnitine into Extra Cellular Space	3ivcrn_c -> 3ivcrn_e
FAOXC161C161OHm	Production of 3-Hydroxyhexadecenoylcoa	h2o_m + fad_m + hdcoa_m -> fadh2_m + 3hdeccoa_m
HTDCACBP	Transport of (S)-3-Hydroxytetradecanoyl-CoA from mitochondria into the cytosol	3htdcoa_m <=> 3htdcoa_c
HTDCRNe	Transport of 3-hydroxy-tetradecanoyl carnitine into extra cellular space	3tdcrn_c -> 3tdcrn_e
IVCOAACBP	Transport of Isovaleryl-CoA from mitochondria into cytosol	ivcoa_m -> ivcoa_c
GLNATB0tc	Transport of L-Glutamine into the intestinal cells by ATB0 transporter	2 na1_e + gln__L_e + cl_e -> 2 na1_c + gln__L_c + cl_c
IVCRNe	Transport of isovaleryl carnitine into the extra cellular space	ivcrn_c -> ivcrn_e
LGNCCOAtcx_1	Transport of Lignocericyl Coenzyme A from Cytosol to Peroxisome.	h2o_c + atp_c + ttccoa_c -> h_c + adp_c + pi_c + ttccoa_x
NRVNCCOAtxc	Transport of nervonylcoa into peroxisomes	h2o_c + atp_c + nrvnccoa_c -> h_c + adp_c + pi_c + nrvnccoa_x
OCD11COACPT1_1	Transport of 11-Octadecenoyl Carnitine into the Mitochondrial Matrix	crn_c + octd11ecoa_c <=> coa_c + ocdececrn_c
FAOXC162C162OHm	Fatty Acid Beta Oxidation (C16:2->C16:2Oh), Mitochondrial	h2o_m + fad_m + thexddcoa_m -> fadh2_m + 3thexddcoa_m
OCT11EFATP_1	Uptake of Vaccenic Acid	atp_c + coa_c + vacc_e -> amp_c + ppi_c + octd11ecoa_c
HISSNAT5tc	Transport of L-Histidine with Symport of Sodium And Antiport of Proton by Snat5 Transporter	h_c + na1_e + his__L_e <=> h_e + na1_c + his__L_c
HISyLATtc	Transport of L-Histidine by y+LAT1 or y+LAT2 transporters in small intestine and kidney	na1_e + arg__L_c + his__L_e -> na1_c + arg__L_e + his__L_c
FAOXC163C142x	Fatty Acid Beta Oxidation (C16:3->C14:2), Peroxisomal	nad_x + coa_x + h2o_x + 2hexdtricoa_x -> h_x + nadh_x + accoa_x + tetdecdicoa_x
LEUATB0tc	Transport of L-Leucine into the intestinal cells by ATB0 transporter	2 na1_e + cl_e + leu__L_e -> 2 na1_c + cl_c + leu__L_c
LEULEULAPc	Hydrolysis of Leucylleucine in the small intestine for cellular uptake	h2o_c + leuleu_c <=> 2 leu__L_c
LEULEUPEPT1tc	Transport of Leucylleucine by the apical PEPT1 amino acid transporters across the brush border cells of the enterocytes of the intestine and renal cells	h_e + leuleu_e -> h_c + leuleu_c
OCTDECE1CRNe	Transport of 3-Hydroxy-Octadecenoyl Carnitine into Extra Cellular Space	3octdece1crn_c -> 3octdece1crn_e
SBCOAACOTx	Thioesterification of suberyl coa for release into cytosol	h2o_x + sbcoa_x -> h_x + coa_x + subeac_x
SCP21cx	Transport of phytanoylcoa from cytosol to peroxisomes.	h2o_c + atp_c + phytcoa_c -> h_c + adp_c + pi_c + phytcoa_x
LINOFATPtc	Uptake of linoleic acid by the enterocytes	atp_c + coa_c + lnlc_e -> amp_c + ppi_c + lnlccoa_c
METATB0tc	Transport of L-Methionine into the intestinal cells by ATB0 transporter	2 na1_e + cl_e + met__L_e -> 2 na1_c + cl_c + met__L_c
NACHORCTL3le	Transport of Nicotinate	h_e + nac_e -> h_c + nac_c
OLEICFATPtc	Uptake of octadecenoate by the enterocytes	atp_c + coa_c + ocdcea_e -> amp_c + ppi_c + odecoa_c
ORNALArBATtc	Transport of L-Ornithine into the cell in exchange for L-Alanine by b0,+AT transporter at the apical surfaces of the membranes of small intestine and renal cells.	ala__L_c + orn_e -> orn_c + ala__L_e
FAOXC163C164x	Fatty Acid Beta Oxidation (C16:3->C16:4), Peroxisomal	o2_x + 4hexdtricoa_x -> h2o2_x + hexdectecoa_x
ORNLEUrBATtc	Transport of L-Ornithine into the cell in exchange for L-Leucine by b0,+AT transporter at the apical surfaces of the membranes of small intestine and renal cells.	leu__L_c + orn_e -> orn_c + leu__L_e
PHEATB0tc	Transport of L-Phenylalanine into the intestinal cells by ATB0 transporter	2 na1_e + cl_e + phe__L_e -> 2 na1_c + cl_c + phe__L_c
EX_glysar_e	Exchange reaction for glycylsarcosine	glysar_e <=>
EX_leugly_e	Exchange reaction for leucylglycine	leugly_e <=>
EX_leuleu_e	Exchange reaction for leucylleucine	leuleu_e <=>
PHEyLATthc	Transport of Phenylalanine by y+LAT1 or y+LAT2 with co-transporter of h in small intestine and kidney	h_e + arg__L_c + phe__L_e -> h_c + arg__L_e + phe__L_c
PROIMINOtc	Transport of L-Proline by the apical IMINO amino acid transporters in kidney and intestine	2 na1_e + cl_e + pro__L_e -> 2 na1_c + cl_c + pro__L_c
FAOXC163Gm	Isomerization (C16:3), Mitochondrial	3hexdtricoa_m -> 2hexdtricoa_m
TRPATB0tc	Transport of L-Tryptophan into the intestinal cells by ATB0 transporter	2 na1_e + cl_e + trp__L_e -> 2 na1_c + cl_c + trp__L_c
TYRATB0tc	Transport of L-Tyrosine into the intestinal cells by ATB0 transporter	2 na1_e + cl_e + tyr__L_e -> 2 na1_c + cl_c + tyr__L_c
VALATB0tc	Transport of L-Valine into the intestinal cells by ATB0 transporter	2 na1_e + cl_e + val__L_e -> 2 na1_c + cl_c + val__L_c
VITEtl	Efflux of alpha-Tocopherol into the lyphatics in chylomicrons	h2o_c + atp_c + avite1_c -> h_c + adp_c + pi_c + avite1_e
FAOXC163x	Isomerization (C16:3), Peroxisomal	3hexdtricoa_x -> 2hexdtricoa_x
3AIB_Dtm	Transport of 3aib D into mitochondria	3aib__D_c <=> 3aib__D_m
EX_q10h2_e	Exchange reaction for ubiquinol	q10h2_e <=>
3HCO3_NAt	Bicarbonate transport (Na/HCO3 1:3 cotransport)	3 hco3_e + na1_e <=> 3 hco3_c + na1_c
FAOXC164C143m	Fatty Acid Beta Oxidation (C16:4->C14:3), Mitochondrial	h2o_m + nad_m + coa_m + 2hexdtetcoa_m -> h_m + nadh_m + accoa_m + 5tedtricoa_m
4HPROLTASCT1	Exit of hydroxy-proline across the basolateral surface of enterocytes	na1_e + ala__L_e + 4hpro_LT_c -> na1_c + ala__L_c + 4hpro_LT_e
ADNt5	Adenosine transport (1:2 Na/Adn cotransport)	2 na1_e + adn_e -> 2 na1_c + adn_c
FAOXC164C143x	Fatty Acid Beta Oxidation (C16:4->C14:3), Peroxisomal	nad_x + coa_x + h2o_x + 2hexdtetcoa_x -> h_x + nadh_x + accoa_x + 5tedtricoa_x
AHCYStm	S adenosyl L homocysteine reversible transport mitochondrial	ahcys_c <=> ahcys_m
FADDPle	FAD diphosphatase	h2o_e + fad_e -> 2 h_e + amp_e + fmn_e
FAOXC164C163x	Fatty Acid Beta Oxidation (C16:4->C16:3), Peroxisomal	h_x + nadph_x + hexdectecoa_x -> nadp_x + 3hexdtricoa_x
FE2DMT1	Uptake of food iron by DMT1 transporter	h_e + fe2_e -> h_c + fe2_c
FOLt2	Folate transport via anion exchange	fol_e + oh1_c <=> fol_c + oh1_e
ASPDTDe	D-aspartate transport, extracellular	asp__D_c <=> asp__D_e
ASPPROASCT1	Aspartate intake by system ASCT-1 transporter	na1_e + asp__L_e + pro__L_c -> na1_c + asp__L_c + pro__L_e
BTNt3i	Biotin transport via sodium symport	h2o_c + atp_c + 2 na1_e + btn_e -> h_c + adp_c + pi_c + 2 na1_c + btn_c
FRDPtcr	Transport of Farnesyl diphosphate into the endoplasmic reticulum	frdp_c <=> frdp_r
G6PDH2c	Glucose 6-Phosphate Dehydrogenase	3 nadp_c + 3 g6p_c -> 3 h_c + 3 nadph_c + 3 6pgl_c
GNDc	Phosphogluconate Dehydrogenase	3 nadp_c + 3 6pgc_c -> 3 co2_c + 3 nadph_c + 3 ru5p__D_c
GSNt5	Guanosine transport in via sodium (1:2) symport	2 na1_e + gsn_e -> 2 na1_c + gsn_c
CHSTEROLtrc	Transport of cholesterol into the cytosol	chsterol_r <=> chsterol_c
CRNtp	Carnitine transport into peroxsiome	crn_c <=> crn_x
CYTDt5	Cytidine transport (1:2 Na/cytd cotransport)	2 na1_e + cytd_e -> 2 na1_c + cytd_c
Coqe	Transport of q10	q10_e <=> q10_c
DGTPtm_cho	Transport of dGTP into mitochondria	dgtp_c -> dgtp_m
DSREDUCr	Desmosterol Reductase	h_r + nadph_r + dsmsterol_r -> nadp_r + chsterol_r
FAOXC164m	Isomerization (C16:4), Mitochondrial	3hexdtetcoa_m -> 2hexdtetcoa_m
Kt3r	Potassium transport out via proton antiport	h_e + k_c <=> h_c + k_e
LACLt	Lactate transport	lac__L_x -> lac__L_c
DTMPKm	DTMP kinase in mitochondria	atp_m + dtmp_m -> adp_m + dtdp_m
DTTPtm_cho	Transport of dTTP into mitochondria	dttp_c -> dttp_m
EX_4hpro_LT_e	Exchange reaction for hydroxy proline	4hpro_LT_e <=>
EX_carn_e	Exchange reaction for carnosine	carn_e <=>
FAOXC164x	Isomerization (C16:4), Peroxisomal	3hexdtetcoa_x -> 2hexdtetcoa_x
EX_crtn_e	Exchange of Creatinine	crtn_e <=>
TAURt	Taurine transport	taur_c -> taur_e
URIt5	Uridine transport in via sodium symport (1:2)	2 na1_e + uri_e -> 2 na1_c + uri_c
q10h2tc	Transport of ubiquinol into cytosol	q10h2_m <=> q10h2_c
34HPPte	Transport of 3-(4-hydroxyphenyl)pyruvate	34hpp_e <=> 34hpp_c
3MOBte	Transport of 3-methyl-2-oxobutanoate	3mob_e <=> 3mob_c
EX_cyst__L_e	L Cystine exchange	cyst__L_e <=>
EX_dcmp_e	DCMP exchange	dcmp_e <=>
4HPRO_LTte	Transport of trans-4-hydroxy-L-proline	4hpro_LT_e <=> 4hpro_LT_m
5MTAte	Transport of 5-S-methyl-5-thioadenosine	5mta_e <=> 5mta_c
5OXPROt	Transport of 5-oxoprolinate	2 na1_e + 5oxpro_e <=> 2 na1_c + 5oxpro_c
AICARte	Transport of 5-amino-1-(5-phospho-D-ribosyl)imidazole-4-carboxamide(2-)	aicar_e <=> aicar_c
ANTHte	Transport of anthranilate	anth_e <=> anth_c
NADtm	Nad transport, mitochondrial	nad_c <=> nad_m
NADtx	Nad transport, glycosomal	nad_x <=> nad_c
CBASPte	Transport of N-carbamoyl-L-aspartate	cbasp_e <=> cbasp_c
PHEMEt	Heme transport	pheme_e <=> pheme_c
EX_34hpp_e	Exchange of 3-(4-hydroxyphenyl)pyruvate	34hpp_e <=>
EX_glyald_e	D-Glyceraldehyde exchange	glyald_e <=>
EX_3mob_e	Exchange of 3-methyl-2-oxobutanoate	3mob_e <=>
EX_ahcys_e	Exchange of S-adenosyl-L-homocysteine	ahcys_e <=>
PPItm	Diphopshate transporter, mitochondrial	ppi_c <=> ppi_m
PRO_Dtde	D-proline transport, extracellular	pro__D_c <=> pro__D_e
Q10H2e	Transport of ubiquinol into lymph	q10h2_c <=> q10h2_e
RTOTAL2FATPc	Uptake of Rtotal2 by enterocytes	atp_c + coa_c + Rtotal2_e -> amp_c + ppi_c + Rtotal2coa_c
RTOTALFATPc	Uptake of Rtotal by enterocytes	atp_c + coa_c + Rtotal_e -> amp_c + ppi_c + Rtotalcoa_c
EX_aicar_e	Exchange of 5-amino-1-(5-phospho-D-ribosyl)imidazole-4-carboxamide(2-)	aicar_e <=>
EX_anth_e	Exchange of anthranilate	anth_e <=>
IDOURte	L-iduronate transport, extracellular	idour_e <=> idour_c
EX_icit_e	Isocitrate exchange	icit_e <=>
EX_idour_e	Exchange of L-iduronate	idour_e <=>
5HOXINDOAtr	Transport of 5-Hydroxyindoleacetate	so4_c + 5hoxindoa_e <=> 5hoxindoa_c + so4_e
TCHOLABCtc	Bile Acid Transport by ABCa8	h2o_c + atp_c + tchola_e -> h_c + adp_c + pi_c + tchola_c
TYRB0AT3tc	Tyrosine Transport by B0At3	na1_e + cl_e + tyr__L_e -> na1_c + cl_c + tyr__L_c
VALB0AT3tc	Valine Transport by B0At3	na1_e + cl_e + val__L_e -> na1_c + cl_c + val__L_c
CGMPt	CGMP transport (ATP-dependent)	h2o_c + atp_c + 35cgmp_c -> h_c + adp_c + pi_c + 35cgmp_e
PEPtr	Transport of Phosphoenolpyruvate	hco3_e + pep_c <=> hco3_c + pep_e
GUDACtr	Transport of Guanidinoacetic Acid	2 na1_e + cl_e + gudac_e -> 2 na1_c + cl_c + gudac_c
GUDACtr2	Transport of Guanidinoacetic Acid	gudac_e <=> gudac_c
LKYNRtr	Transport of L-Kynurenine	Lkynr_e <=> Lkynr_c
CALAtr	Transport of 3-Ureidopropionate	cala_e <=> cala_c
KYNATEtr2	Transport of Kynurenic Acid	kynate_e <=> kynate_c
3ANTHRNtr	Transport of 3-Hydroxyanthranilate	3hanthrn_e <=> 3hanthrn_c
GALt4	Galactose transport via sodium symport	na1_e + gal_e <=> na1_c + gal_c
GLCt4	Glucose transport via sodium symport	na1_e + glc__D_e <=> na1_c + glc__D_c
HKYNRtr	Transport of 3-Hydroxy-L-Kynurenine	trp__L_c + hLkynr_e <=> hLkynr_c + trp__L_e
EX_Lkynr_e	Exchange of L-Kynurenine	Lkynr_e <=>
DMGLYtr	Transport of Dimethylglycine	dmgly_e <=> dmgly_c
ETHAMPtr	Transport of Ethanolamine Phosphate	ethamp_e <=> ethamp_c
MANt4	D-mannose transport via sodium cotransport	na1_e + man_e <=> man_c + na1_c
TCHOLAt3	ABC bile acid transporter	h2o_c + atp_c + tchola_c -> h_c + adp_c + pi_c + tchola_e
EX_quln_e	Exchange of Quinolinic Acid	quln_e <=>
EX_xmp_e	Xanthosine 5'-phosphate exchange	xmp_e <=>
TRPt	L-tryptophan transport	trp__L_e <=> trp__L_c
FUMtr	Fumarate transport via diffusion (reversible)	fum_e <=> fum_c
EX_3pg_e	3 Phospho D glycerate exchange	3pg_e <=>
G3PCt	Glycero 3 phosphocholine transport extracellular to cytosol	g3pc_e <=> g3pc_c
GLCURtr	Transport of D-Glucuronate	glcur_e <=> glcur_c
Kt1	Potassium transport via uniport (facilitated diffusion)	k_e <=> k_c
XANt	Xanthine reversible transport	xan_e <=> xan_c
EX_3hanthrn_e	Exchange	3hanthrn_e <=>
RETt	Retinol transport via faciliated diffusion	retinol_e -> retinol_c
EX_glyc3p_e	Glycerol 3-phosphate exchange	glyc3p_e <=>
ALAPAT4te	Transport of Alanine via Pat4	ala__L_e <=> ala__L_c
AVITE1t	Alpha-Tocopherol (Vit. E) transport	avite1_e -> avite1_c
L_LACt4r	L-lactate reversible transport via sodium symport	na1_e + lac__L_e <=> na1_c + lac__L_c
ARGSUCte	Transport of L-Arginosuccinic Acid	argsuc_c -> argsuc_e
3PGtr	Transport of 3-Phospho-D-Glycerate	3pg_e <=> 3pg_c
GLYC3tr	Transport of Glycerophosphoric Acid	glyc3p_e <=> glyc3p_c
EX_2pg_e	D Glycerate 2 phosphate exchange	2pg_e <=>
ACRNte	Transport of O-Acetylcarnitine	na1_c + acrn_c <=> na1_e + acrn_e
PCRNte	Transport of O-Propanoylcarnitine	na1_c + pcrn_c -> na1_e + pcrn_e
ARACHDFATPtc	Arachidonate (N-C18:1) Transport by FATP	atp_c + coa_c + arachd_e -> amp_c + ppi_c + arachdcoa_c
STCRNte	Transport of O-Octadecanoyl-R-Carnitine	na1_c + stcrn_c -> na1_e + stcrn_e
EX_acrn_e	Exchange of O-Acetylcarnitine	acrn_e <=>
BUTSMCT1	Butyrate Transport by Smct1	na1_e + but_e <=> na1_c + but_c
EX_pcrn_e	Exchange of O-Propanoylcarnitine	pcrn_e <=>
EX_lneldccrn_e	Exchange of 6Z,9Z-Octadecadienoylcarnitine	lneldccrn_e <=>
EX_odecrn_e	Exchange of L-Oleoylcarnitine	odecrn_e <=>
EX_pmtcrn_e	Exchange of L-Palmitoylcarnitine	pmtcrn_e <=>
PCREATte	Transport of Creatine Phosphate, Extracellular (Assumed Diffusion)	pcreat_c <=> pcreat_e
BGLYte	Transport of Hippurate (Benzoylglycine), Extracellular	bgly_c <=> bgly_e
15KPROSTGF2c	Formation of 15-Keto-Prostaglandin F2A	nad_c + prostgf2_c <=> h_c + nadh_c + 15kprostgf2_c
CRNATBtc	Carnitine Transport by Atb0	2 na1_e + cl_e + crn_e -> 2 na1_c + crn_c + cl_c
SMS10	Sphingomyelin Synthase, Formation of Sm (D18:1/21:0)	pchol_hs_c + crm_hs_c -> dag_hs_c + sphmyln18121_hs_c
DHEASABCCte	Dhea Transport by ABCa11	h2o_c + atp_c + dheas_c -> h_c + adp_c + pi_c + dheas_e
SMS11	Sphingomyelin Synthase, Formation of Sm (D18:1/22:1)	pchol_hs_c + crm_hs_c -> dag_hs_c + sphmyln181221_hs_c
SMS12	Sphingomyelin Synthase, Formation of Sm (D18:1/22:0)	pchol_hs_c + crm_hs_c -> dag_hs_c + sphmyln18122_hs_c
SMS13	Sphingomyelin Synthase, Formation of Sm (D18:0/24:1)	pchol_hs_c + crm_hs_c -> dag_hs_c + sphmyln180241_hs_c
DOPAENT4tc	Dopa Transport by Ent4	h_e + dopa_e <=> h_c + dopa_c
SMS2	Sphingomyelin Synthase, Formation of Sm (D18:1/15:0)	pchol_hs_c + crm_hs_c -> dag_hs_c + sphmyln18115_hs_c
SMS3	Sphingomyelin Synthase, Formation of Sm (D18:1/16:1)	pchol_hs_c + crm_hs_c -> dag_hs_c + sphmyln181161_hs_c
SMS4	Sphingomyelin Synthase, Formation of Sm (D18:1/16:0)	pchol_hs_c + crm_hs_c -> dag_hs_c + sphmyln18116_hs_c
SMS5	Sphingomyelin Synthase, Formation of Sm (D18:1/17:0)	pchol_hs_c + crm_hs_c -> dag_hs_c + sphmyln18117_hs_c
SMS8	Sphingomyelin Synthase, Formation of Sm (D18:1/20:1)	pchol_hs_c + crm_hs_c -> dag_hs_c + sphmyln181201_hs_c
XOLEST182CEH	Hydrolysis of 1-Linoleoyl-Cholesterol, Cholesterol-Ester (18:2, Delta 9, 12)	h2o_l + xolest182_hs_l -> h_l + chsterol_l + lnlc_l
XOLEST226CEH	Hydrolysis of Cholesteryl Docosahexanoate, Cholesterol-Ester (22:6, Delta 4, 7, 10, 13, 16, 19)	h2o_l + xolest226_hs_l -> h_l + chsterol_l + crvnc_l
PCHOLOLE_HSPLA2	Formation of 1-Oleoylglycerophosphocholine (Delta 9) by Phospholipase A2	h2o_c + pchol_hs_c -> h_c + Rtotal2_c + pcholole_hs_c
PEOLE_HSPLA2	Formation of 1-Oleoylglycerophosphoethanolamine (Delta 9) by Phospholipase A2	h2o_c + pe_hs_c -> h_c + Rtotal2_c + peole_hs_c
PCHOLPALME_HSPLA2	Formation of 1-Palmitoleoylglycerophosphocholine (Delta 9) by Phospholipase A2	h2o_c + pchol_hs_c -> h_c + Rtotal2_c + pcholpalme_hs_c
PAILPALM_HSPLA2	Formation of 1-Palmitoylglycerophosphoinositol by Phospholipase A2	h2o_c + pail_hs_c -> h_c + Rtotal2_c + pailpalm_hs_c
ESTRAABCtc	17Beta-Estradiol 3-Glucosiduronic Acid Transport by ABCa8	h2o_c + atp_c + estradiolglc_e -> h_c + adp_c + pi_c + estradiolglc_c
PCHOL2LINL_HSPLA2	Formation of 2-Linoleoylglycerophosphocholine by Phospholipase A2	h2o_c + pchol_hs_c -> h_c + Rtotal2_c + pchol2linl_hs_c
PE2LINL_HSPLA2	Formation of 2-Linoleoylglycerophosphoethanolamine by Phospholipase A2	h2o_c + pe_hs_c -> h_c + Rtotal2_c + pe2linl_hs_c
PCHOLN225_HSPLA2	Formation of 1-Docosapentenoylglycerophosphocholine (Delta 7, 10, 13, 16, 19), Sn1-Lpc (22:5)-W3 by Phospholipase A2	h2o_c + pchol_hs_c -> h_c + Rtotal2_c + pcholn225_hs_c
PCHOLN2254_HSPLA2	Formation of 1-Docosapentenoylglycerophosphocholine (Delta 4, 7, 10, 13, 16), Sn1-Lpc (22:5)-W6 by Phospholipase A2	h2o_c + pchol_hs_c -> h_c + Rtotal2_c + pcholn2254_hs_c
PEAR_HSPLA2	Formation of 1-Arachidonoyl-Sn-Glycero-3-Phosphoethanolamine by Phospholipase A2	h2o_c + pe_hs_c -> h_c + Rtotal2_c + pear_hs_c
PCHOL2PALM_HSPLA2	Formation of 2-Palmitoylglycerophosphocholine by Phospholipase A2	h2o_c + pchol_hs_c -> h_c + Rtotal2_c + pchol2palm_hs_c
PCHOLAR_HSPLA2	Formation of 1-Arachidonoyl-Glycero-3-Phosphocholine by Phospholipase A2	h2o_c + pchol_hs_c -> h_c + Rtotal2_c + pcholar_hs_c
PCHOLN1836_HSPLA2	Formation of 1-Octadeca-Trienoylglycerophosphocholine, Sn1-Lpc (18:3, Delta 6, 9, 12) by Phospholipase A2	h2o_c + pchol_hs_c -> h_c + Rtotal2_c + pcholn1836_hs_c
PE203_HSPLA2	Formation of 1-Eicosatrienoylglycerophosphoethanolamine (Delta 11, 14, 17), Lpe (20:3) by Phospholipase A2	h2o_c + pe_hs_c -> h_c + Rtotal2_c + pe203_hs_c
PE226_HSPLA2	Formation of 1-Docosahexenoylglyceroethanolamine (Delta 4, 7, 10, 13, 16, 19), Lpe (22:6) by Phospholipase A2	h2o_c + pe_hs_c -> h_c + Rtotal2_c + pe226_hs_c
PE224_HSPLA2	Formation of 1-Docosatetraenoyglycerophosphoethanolamine (22:4, Delta 7, 10, 13, 16) by Phospholipase A2	h2o_c + pe_hs_c -> h_c + Rtotal2_c + pe224_hs_c
PEDH12_HSPLA2	Formation of 1-Didecanoylglycerophosphoethanolamine (C12:0 Pe) by Phospholipase A2	h2o_c + pe_hs_c -> h_c + Rtotal2_c + pe12_hs_c
PEDH13_HSPLA2	Formation of 1-Tridecanoylglycerophosphoethanolamine (C13:0 Pe) by Phospholipase A2	h2o_c + pe_hs_c -> h_c + Rtotal2_c + pe13_hs_c
PEDH15_HSPLA2	Formation of 1-Pentadecanoylglycerophosphoethanolamine (C15:0 Pe) by Phospholipase A2	h2o_c + pe_hs_c -> h_c + Rtotal2_c + pe15_hs_c
PCHOLN203_HSPLA2	Formation of 1-Dihomo-Linolenoylglycerophosphocholine (20:3, Delta 8, 11, 14), Lysopc A C20:3 by Phospholipase A2	h2o_c + pchol_hs_c -> h_c + Rtotal2_c + pcholn203_hs_c
ARACHETH	Formation of O-Arachidonoyl Ethanolamine	h2o_e + pear_hs_e -> h_e + pa_hs_e + aracheth_e
BILIVERDt	Transport of Biliverdin	na1_c + biliverd_c <=> na1_e + biliverd_e
PCHOLN24_HSPLA2	Formation of 1-Lignocericylglycerophosphocholine (24:0), Lysopc A C24 by Phospholipase A2	h2o_c + pchol_hs_c -> h_c + Rtotal2_c + pcholn24_hs_c
PCHOLN261_HSPLA2	Formation of Lysopc A C26:1 (Delta 5) by Phospholipase A2	h2o_c + pchol_hs_c -> h_c + Rtotal2_c + pcholn261_hs_c
ESTRSABCtc	Estrone-Sulphate Transport by ABCa8	h2o_c + atp_c + estrones_e -> h_c + adp_c + pi_c + estrones_c
PCHOLN281_HSPLA2	Formation of Lysopc A C28:1 (Delta 5) by Phospholipase A2	h2o_c + pchol_hs_c -> h_c + Rtotal2_c + pcholn281_hs_c
PCHOLDOC_HSPLA2	Formation of 1-Docosahexaenoylglycerophosphocholine by Phospholipase A2	h2o_c + pchol_hs_c -> h_c + Rtotal2_c + pcholdoc_hs_c
PCHOLDET_HSPLA2	Formation of 1-Eicosatrienoylglycerophosphocholine (Delta 11, 14, 17) by Phospholipase A2	h2o_c + pchol_hs_c -> h_c + Rtotal2_c + pcholet_hs_c
PCHOLHEP_HSPLA2	Formation of 1-Heptadecanoylglycerophosphocholine by Phospholipase A2	h2o_c + pchol_hs_c -> h_c + Rtotal2_c + pcholhep_hs_c
PELINL_HSPLA2	Formation of 1-Linoleoylglycerophosphoethanolamine (Delta 9, 12) by Phospholipase A2	h2o_c + pe_hs_c -> h_c + Rtotal2_c + pelinl_hs_c
C02712te	Transport of N-Acetylmethionine, Extracellular	na1_c + C02712_c <=> na1_e + C02712_e
FOLABCCte	Folate Transport by ABCa11	h2o_c + atp_c + fol_c -> h_c + adp_c + pi_c + fol_e
FOLOAT2tc	Folate Transport by Oats	fol_e + so4_c <=> fol_c + so4_e
C04483t2	Transport of Deoxycholate, Antiport with Bicarbonate	hco3_e + dchac_c <=> hco3_c + dchac_e
C04717ATP	Transport of 13(S)-HPODE, Active	h2o_c + atp_c + C04717_c -> h_c + adp_c + pi_c + C04717_e
GPDDACHOL	Glycerophosphocholine Phosphodiesterase	h2o_c + g3pc_c -> h_c + chol_c + glyc2p_c
ELAIDCRNte	Transport of Elaidic Carnitine, Sodium Symport	na1_c + elaidcrn_c <=> na1_e + elaidcrn_e
LNLCCRNNAt	Transport of Linoleyl Carnitine, Sodium Symport	na1_c + lnlccrn_c <=> na1_e + lnlccrn_e
C04805td	Transport of 5(S)-HETE, Diffusion	C04805_c <=> C04805_e
C05463t1	Transport of Taurodeoxycholate	h2o_c + atp_c + tdechola_c -> h_c + adp_c + pi_c + tdechola_e
C05463t2	Transport of Taurodeoxycholate, Antiport with Bicarbonate	hco3_e + tdechola_c <=> hco3_c + tdechola_e
C05953t	Transport of Prostaglandin A2, Lactate Antiport	HC02203_c + lac__L_e <=> lac__L_c + HC02203_e
C06314t	Transport of Lipoxin A4, Proton Symport	h_c + C06314_c <=> h_e + C06314_e
C06439t	Transport of Prostaglandin E3, Lactate Antiport	HC02213_c + lac__L_e <=> lac__L_c + HC02213_e
12HPETATP	Transport of 12-Hydroperoxyeicosa-5, 8, 10, 14-Tetraenoate, by FATP	h2o_c + atp_c + 12HPET_c -> h_c + adp_c + pi_c + 12HPET_e
15HPETATP	Transport of 15(S)-HPETE, Active Transport	h2o_c + atp_c + 15HPET_c -> h_c + adp_c + pi_c + 15HPET_e
21HPRGNLONEt1	Transport of 21-Hydroxypregnenolone, Active Transport	h2o_c + atp_c + 21hprgnlone_c -> h_c + adp_c + pi_c + 21hprgnlone_e
C14768td	Transport of 5, 6-EET, Diffusion	C14768_c <=> C14768_e
2OXOADPt	Transport of 2-Oxoadipate by Alpha-Ketoglutarate Antiport	2oxoadp_c + akg_e <=> akg_c + 2oxoadp_e
GABABGTtc	GABA Transport by Bgt	na1_e + 4abut_e + cl_e <=> na1_c + 4abut_c + cl_c
GLUB0AT3tc	Glutamate Transport by B0At3	na1_e + cl_e + glu__L_e -> glu__L_c + na1_c + cl_c
3MHISt1	Transport of Methyl-Histidine by System N Transport	na1_c + 3mhis_c <=> na1_e + 3mhis_e
3MHISt2	Transport of Methyl-Histidine by System L Transport (Lat1)	leu__L_c + 3mhis_e <=> leu__L_e + 3mhis_c
3MOXTYRt	Transport of 3-Methoxytyramine, Diffusion	3moxtyr_c <=> 3moxtyr_e
56DTHMt	Transport of 5, 6-Dihydrothymine, Sodium Symport	na1_c + 56dthm_c <=> na1_e + 56dthm_e
EX_C14769_e	Exchange of 8, 9-EET	C14769_e <=>
C14770ATP	Transport of 11, 12-EET, FATP	h2o_c + atp_c + C14770_c -> h_c + adp_c + pi_c + C14770_e
C14826ATP	Transport of 12 (13)-Epome, FATP	h2o_c + atp_c + C14826_c -> h_c + adp_c + pi_c + C14826_e
CE0328t	Transport of Docosahexaenoate	h2o_c + atp_c + crvnc_c -> h_c + adp_c + pi_c + crvnc_e
56DURAtd	Transport of 5, 6-Dihydrouracil, Diffusion	56dura_c <=> 56dura_e
7DHCHSTEROLtd	Transport of Cholesta-5, 7-Dien-3Beta-Ol, Diffusion	7dhchsterol_c <=> 7dhchsterol_e
CE1243ATP	Transport of 12S-HHT, FATP	h2o_c + atp_c + CE1243_c -> h_c + adp_c + pi_c + CE1243_e
GLYB0AT3tc	Glycine Transport by B0At3	na1_e + gly_e + cl_e -> na1_c + gly_c + cl_c
ACGLUtd	Transport of N-Acetyl-L-Glutamate, Diffusion	acglu_c <=> acglu_e
ACGLYte	Extracellular Transport of Acetyl-Glycine	acgly_c <=> acgly_e
NRVNCt	Fatty acid transport via diffusion	nrvnc_e <=> nrvnc_c
CE4843td	Transport of Cis, Cis-11, 14-Eicosadienoyl Coenzyme A, Diffusion	eidi1114ac_c <=> eidi1114ac_e
H2OGLYAQPt	Water And Glycerol Transport by Aqp	h2o_e + glyc_e <=> h2o_c + glyc_c
ACTHRte	Extracellular Transport of Acetyl-Threonine	acthr__L_c <=> acthr__L_e
CE7172ATP	Transport of 14, 15-DIHETE, Active Transport	h2o_c + atp_c + CE7172_c -> h_c + adp_c + pi_c + CE7172_e
ILEB0AT3tc	Iso-Leucine Transport by B0At3	na1_e + cl_e + ile__L_e -> na1_c + cl_c + ile__L_c
DOCOHEXETHc	Formation of Docosahexaenoyl Ethanolamide	h2o_e + pe226_hs_e -> pa_hs_e + docohxeth_e
DOCTETETH	Formation of Docosatetraenoyl Ethanolamide (22:4, Delta 7, 10, 13, 16)	h2o_e + pe224_hs_e -> pa_hs_e + docteteth_e
LEUB0AT3tc	Leucine Transport by B0At3	na1_e + cl_e + leu__L_e -> na1_c + cl_c + leu__L_c
DODECANACt	Transport of Dodecanedioic Acid by FATP	h2o_c + atp_c + dodecanac_c -> h_c + adp_c + pi_c + dodecanac_e
DODECANACtd	Transport of Dodecanedioic Acid by Diffusion	dodecanac_c <=> dodecanac_e
EX_56dthm_e	Exchange of 5, 6-Dihydrothymine	56dthm_e <=>
EX_56dura_e	Exchange of 5, 6-Dihydrouracil	56dura_e <=>
EX_5HPET_e	Exchange of 5(S)-HPETE	5HPET_e <=>
EX_acthr__L_e	Exchange of Acetyl-Threonine	acthr__L_e <=>
EX_amet_e	S Adenosyl L methionine exchange	amet_e <=>
ELAIDCRNtd	Transport of Elaidic Carnitine by Diffusion	elaidcrn_c <=> elaidcrn_e
EX_15HPET_e	Exchange of 15(S)-HPETE	15HPET_e <=>
EX_15kprostgf2_e	Exchange of 15-Keto-Prostaglandin F2A	15kprostgf2_e <=>
EX_21hprgnlone_e	Exchange of 21-Hydroxypregnenolone	21hprgnlone_e <=>
EX_3hmp_e	Exchange of 3-Hydroxy-2-Methylpropanoate	3hmp_e <=>
EX_3mhis_e	Exchange of Methyl-Histidine	3mhis_e <=>
EX_aracheth_e	Exchange of O-Arachidonoyl Ethanolamine	aracheth_e <=>
EX_C02712_e	Exchange of N-Acetylmethionine	C02712_e <=>
EX_C04717_e	Exchange of 13(S)-HPODE	C04717_e <=>
LGNCFATPtc	Lignocerate Transport by FATP	atp_c + coa_c + lgnc_e -> amp_c + ppi_c + ttccoa_c
EX_C05957_e	Exchange of Prostaglandin J2	C05957_e <=>
METB0AT3tc	Methionine Transport by B0At3	na1_e + cl_e + met__L_e -> na1_c + cl_c + met__L_c
EX_C06314_e	Exchange of Lipoxin A4	C06314_e <=>
EX_pcholet_hs_e	Exchange of 1-Eicosatrienoylglycerophosphocholine (Delta 11, 14, 17)	pcholet_hs_e <=>
EX_C14771_e	Exchange of 14, 15-EET	C14771_e <=>
NACSMCTte	Nicotinate Transport by Smct1	na1_e + nac_e <=> na1_c + nac_c
EX_CE1273_e	Transport of 5Beta-Cholestane-3Alpha, 7Alpha, 12Alpha, 24S, 25-Pentol, ABC Transport	CE1273_e <=>
EX_CE2176_e	Exchange of 3-O-Methyldopa	CE2176_e <=>
EX_pcholn201_hs_e	Exchange of 1-Eicosenoylglycerophosphocholine (Delta 11) , Sn1-Lpc (20:1)	pcholn201_hs_e <=>
EX_pcholn205_hs_e	Exchange of 1-Eicosapentenoylglycerophosphocholine (Delta 5, 8, 11, 14, 17), Sn1-Lpc (20:5)	pcholn205_hs_e <=>
EX_pcholn226_hs_e	Exchange of 1-Docosahexenoylglycerophosphocholine (Delta 4, 7, 10, 13, 16, 19), Sn1-Lpc (22:6)	pcholn226_hs_e <=>
EX_pcholn24_hs_e	Exchange of 1-Lignocericylglycerophosphocholine (24:0), Lysopc A C24	pcholn24_hs_e <=>
EX_eidi1114ac_e	Exchange of Cis, Cis-11, 14-Eicosadienoyl Coenzyme A	eidi1114ac_e <=>
PGLYCABCte	Phosphatidylglycerol Transport by ABCa3	h2o_c + atp_c + pglyc_hs_c -> h_c + adp_c + pi_c + pglyc_hs_e
EX_CE6031_e	Exchange of Androsterone Sulfate	CE6031_e <=>
EX_CE7082_e	Exchange of 15(S)-HEPE	CE7082_e <=>
EX_pcholn261_hs_e	Exchange of Lysopc A C26:1 (Delta 5)	pcholn261_hs_e <=>
EX_pcholpalm_hs_e	Exchange of 1-Palmitoylglycerophosphocholine	pcholpalm_hs_e <=>
EX_pe14_hs_e	Exchange of 1-Myristoylglycerophosphoethanolamine (C14:0 Pe)	pe14_hs_e <=>
EX_pe15_hs_e	Exchange of 1-Pentadecanoylglycerophosphoethanolamine (C15:0 Pe)	pe15_hs_e <=>
EX_pe161_hs_e	Exchange of 1-Hexadecenoylglycerophosphoethanolamine (C16:1 Pe, Delta 9)	pe161_hs_e <=>
EX_pe203_hs_e	Exchange of 1-Eicosatrienoylglycerophosphoethanolamine (Delta 11, 14, 17), Lpe (20:3)	pe203_hs_e <=>
EX_pe226_hs_e	Exchange of 1-Docosahexenoylglyceroethanolamine (Delta 4, 7, 10, 13, 16, 19), Lpe (22:6)	pe226_hs_e <=>
EX_CE7083_e	Exchange of Leukotriene B5	CE7083_e <=>
EX_docohxeth_e	Exchange of Docosahexaenoyl Ethanolamide	docohxeth_e <=>
EX_elaidcrn_e	Exchange of Elaidic Carnitine	elaidcrn_e <=>
EX_HC00900_e	Exchange of Methylmalonate	HC00900_e <=>
EX_hexdiac_e	Exchange of Hexadecanediocacid	hexdiac_e <=>
EX_hgentis_e	Exchange of Homogentisate	hgentis_e <=>
EX_leuktrB4wcooh_e	Exchange of W-Carboxy Leukotriene B4	leuktrB4wcooh_e <=>
EX_pe2linl_hs_e	Exchange of 2-Linoleoylglycerophosphoethanolamine	pe2linl_hs_e <=>
EX_pear_hs_e	Exchange of 1-Arachidonoyl-Sn-Glycero-3-Phosphoethanolamine	pear_hs_e <=>
EX_pendecaeth_e	Exchange of Pentadecanoyl Thanolamide (C15:0)	pendecaeth_e <=>
EX_lineth_e	Exchange of Linoleoyl Ethanolamide	lineth_e <=>
PHEMEABCte	Heme Transport by ABCg2	h2o_c + atp_c + pheme_c -> h_c + adp_c + pi_c + pheme_e
EX_lnlccrn_e	Exchange of Linoleyl Carnitine	lnlccrn_e <=>
EX_Lpipecol_e	Exchange of L-Pipecolic Acid	Lpipecol_e <=>
EX_pepalm_hs_e	Exchange of 1-Palmitoylglycerophosphoethanolamine	pepalm_hs_e <=>
EX_peste_hs_e	Exchange of 1-Stearoylglycerophosphoethanolamine	peste_hs_e <=>
EX_pmeth_e	Exchange of Palmitoylethanolamide	pmeth_e <=>
EX_lthstrl_e	Exchange of Lathosterol	lthstrl_e <=>
EX_sebacid_e	Exchange of Sebacic Acid	sebacid_e <=>
EX_sphmyln180241_hs_e	Exchange of Sphingomyelin (D18:0/24:1)	sphmyln180241_hs_e <=>
EX_mev__R_e	Exchange of (R)-Mevalonate	mev__R_e <=>
EX_sphmyln18114_hs_e	Exchange of Sphingomyelin (D18:1/14:0)	sphmyln18114_hs_e <=>
EX_sphmyln18115_hs_e	Exchange of Sphingomyelin (D18:1/15:0)	sphmyln18115_hs_e <=>
EX_pailpalm_hs_e	Exchange of 1-Palmitoylglycerophosphoinositol	pailpalm_hs_e <=>
EX_sphmyln18116_hs_e	Exchange of Sphingomyelin (D18:1/16:0)	sphmyln18116_hs_e <=>
EX_pchol2linl_hs_e	Exchange of 2-Linoleoylglycerophosphocholine	pchol2linl_hs_e <=>
EX_pchol2ole_hs_e	Exchange of 2-Oleoylglycerophosphocholine	pchol2ole_hs_e <=>
EX_pchol2palm_hs_e	Exchange of 2-Palmitoylglycerophosphocholine	pchol2palm_hs_e <=>
EX_pcholar_hs_e	Exchange of 1-Arachidonoyl-Glycero-3-Phosphocholine	pcholar_hs_e <=>
EX_sphmyln181181_hs_e	Exchange of Sphingomyelin (D18:1/18:1)	sphmyln181181_hs_e <=>
EX_sphmyln18120_hs_e	Exchange of Sphingomyelin (D18:1/20:0)	sphmyln18120_hs_e <=>
EX_sphmyln18121_hs_e	Exchange of Sphingomyelin (D18:1/21:0)	sphmyln18121_hs_e <=>
EX_sphmyln18122_hs_e	Exchange of Sphingomyelin (D18:1/22:0)	sphmyln18122_hs_e <=>
EX_sphmyln181221_hs_e	Exchange of Sphingomyelin (D18:1/22:1)	sphmyln181221_hs_e <=>
EX_subeac_e	Exchange of Suberic Acid	subeac_e <=>
GALTt	Transport of Galactitol	galt_c <=> galt_e
EX_tetdeca511ac_e	Exchange of Cis-5, 8-Tetradecadienoic Acid	tetdeca511ac_e <=>
PPASMCT1	Propionate Transport by Smct1	na1_e + ppa_e <=> na1_c + ppa_c
EX_thrnt_e	Exchange of L-Threonate	thrnt_e <=>
GLYC2Pte	Transport of Glycerol-2-Phosphate	2 h_c + glyc2p_c <=> 2 h_e + glyc2p_e
GLYCLTt	Glycolate transport via diffusion	glyclt_e <=> glyclt_c
HC00319t2	Malonate Transport, Antiport with Bicarbonate	hco3_e + HC00319_c <=> hco3_c + HC00319_e
HC00900t1	Transport of Methylmalonate, Antiport with Sulphite	HC00900_c + so3_e <=> so3_c + HC00900_e
EX_ttdcrn_e	Exchange reaction for myristoyl carnitine	ttdcrn_e <=>
EX_txb2_e	Exchange of Thromboxane B2	txb2_e <=>
EX_wharachd_e	20-hydroxy-arachidonate exchange	wharachd_e <=>
HC00900t2	Transport of Methylmalonate, Antiport with Sulphate	so4_e + HC00900_c <=> so4_c + HC00900_e
HC00900t3	Transport of Methylmalonate, Antiport with Thio-Sulphate	tsul_e + HC00900_c <=> tsul_c + HC00900_e
PROPAT4te	Transport of Proline via Pat4	pro__L_e <=> pro__L_c
EX_xolest182_hs_e	Exchange of 1-Linoleoyl-Cholesterol, Cholesterol-Ester (18:2, Delta 9, 12)	xolest182_hs_e <=>
HC00900t4	Transport of Methylmalonate, Antiport with Phsophate	pi_e + HC00900_c <=> pi_c + HC00900_e
HEXDECEETH	Formation of C16:1-Ethanolamide	h2o_e + pe161_hs_e -> pa_hs_e + hexdeceeth_e
HEXDIACATP	Transport of Hexadecanediocacid by FATP	h2o_c + atp_c + hexdiac_c -> h_c + adp_c + pi_c + hexdiac_e
PYRSMCT1	Pyruvate Transport by Smct1	na1_e + pyr_e <=> pyr_c + na1_c
RETABCtc	Vitamin Transport by ABCa4	h2o_c + atp_c + retinal_e -> h_c + adp_c + pi_c + retinal_c
LCYSTt	Transport of L-Cysteate, Taurine Transport System	2 na1_e + cl_e + Lcyst_e <=> Lcyst_c + 2 na1_c + cl_c
LEUKTRB4WCOOHt	Transport of W-Carboxy Leukotriene B4, Active Transport	h2o_c + atp_c + leuktrB4wcooh_c -> h_c + adp_c + pi_c + leuktrB4wcooh_e
LEUKTRB4WOHt	Transport of W-Hydroxyl Leukotriene B4, Active Transport	h2o_c + atp_c + leuktrB4woh_c -> h_c + adp_c + pi_c + leuktrB4woh_e
EX_achom__L_e	Exchange of Acetyl Homoserine	achom__L_e <=>
EX_phacgly_e	Exchange of Phenylacetylglycine	phacgly_e <=>
ESTRIOLATP	Transport of Estriol	h2o_c + atp_c + estriol_c -> h_c + adp_c + pi_c + estriol_e
EX_3moxtyr_e	3-Methoxytyramine exchange	3moxtyr_e <=>
EX_glyc2p_e	Glycerol 2-phosphate exchange	glyc2p_e <=>
LNLCCRNtd	Transport of Linoleyl Carnitine, Diffusion	lnlccrn_c <=> lnlccrn_e
LPIPECOLt	Transport of L-Pipecolic Acid by Sodium Symport, Extracellular	na1_c + Lpipecol_c <=> na1_e + Lpipecol_e
EX_glyclt_e	Glycolate exchange	glyclt_e <=>
SERB0AT3tc	Serine Transport by B0At3	na1_e + ser__L_e + cl_e -> na1_c + ser__L_c + cl_c
EX_oaa_e	Oxaloacetate exchange	oaa_e <=>
EX_phlac_e	Exchange of Phenyl Lactate	phlac_e <=>
EX_ttdcea_e	Tetradecenoate (n-C14:1) exchange	ttdcea_e <=>
LTHSTRLABCt	Transport of Lathosterol, Energy Dependant	h2o_c + atp_c + lthstrl_c -> h_c + adp_c + pi_c + lthstrl_e
MI1Pt	Transport of Myo-Inositol 1-Phosphate, Proton Symport	h_e + mi1p__D_e <=> h_c + mi1p__D_c
NWHARGtd	Transport of N- (Omega)-Hydroxyarginine, Diffusion	nwharg_c <=> nwharg_e
TTDCEAt	Transport of Tetradecenoate (N-C14:1), Diffusion	ttdcea_c <=> ttdcea_e
SRTNENT4tc	Serotonin Transport by Ent4	h_e + srtn_e <=> h_c + srtn_c
EX_alaargcys_e	Exchange of AlaArgCys	alaargcys_e <=>
PEPALM	Formation of Palmitoylethanolamide	h2o_e + pepalm_hs_e -> pa_hs_e + pmeth_e
[truncated: 4,040 more rows]
